# Supplementary material for: p300 or CBP is required for insulin-stimulated glucose uptake in skeletal muscle and adipocytes
Source: JCI Insight. 2022 Jan 11;7(1):e141344. doi: 10.1172/jci.insight.141344 (PMC8765050; doi:10.1172/jci.insight.141344)
Supplement: Supplemental tables 1-2 [file jciinsight-7-141344-s019.xlsx]

## Sheet: Table S1. Microarray GO terms
Analysis Type:	PANTHER Overrepresentation Test (Released 20190711)
Annotation Version and Release Date:	GO Ontology database Released 2019-07-03
Reference List:	Homo sapiens (all genes in database)
Test Type:	FISHER
Correction:	FDR
GO biological process complete	Homo sapiens - REFLIST (20996)	upload_1 (1311)	upload_1 (expected)	upload_1 (over/under)	upload_1 (fold Enrichment)	upload_1 (raw P-value)	upload_1 (FDR)
muscle system process (GO:0003012)	296	104	18.48	+	5.63	2.11e-39	3.36e-35
muscle contraction (GO:0006936)	248	94	15.49	+	6.07	7.83e-38	6.22e-34
muscle structure development (GO:0061061)	481	119	30.03	+	3.96	1.31e-32	6.94e-29
cellular process (GO:0009987)	14514	1083	906.26	+	1.2	2.76e-27	1.1e-23
muscle organ development (GO:0007517)	298	84	18.61	+	4.51	1.91e-26	6.08e-23
regulation of multicellular organismal process (GO:0051239)	3130	350	195.44	+	1.79	2.04e-26	5.4e-23
system development (GO:0048731)	4413	433	275.55	+	1.57	2.03e-22	4.6e-19
striated muscle tissue development (GO:0014706)	288	75	17.98	+	4.17	5.46e-22	1.08e-18
muscle tissue development (GO:0060537)	301	76	18.79	+	4.04	1.38e-21	2.43e-18
multicellular organism development (GO:0007275)	5012	472	312.95	+	1.51	1.81e-21	2.88e-18
multicellular organismal process (GO:0032501)	6944	605	433.59	+	1.4	2.16e-21	3.12e-18
animal organ development (GO:0048513)	3188	336	199.06	+	1.69	3.41e-21	4.52e-18
muscle cell differentiation (GO:0042692)	249	68	15.55	+	4.37	5.46e-21	6.68e-18
anatomical structure development (GO:0048856)	5399	497	337.12	+	1.47	6.39e-21	7.26e-18
actin filament-based process (GO:0030029)	566	106	35.34	+	3	7.02e-21	7.45e-18
anatomical structure morphogenesis (GO:0009653)	2145	250	133.93	+	1.87	3.02e-20	3.01e-17
developmental process (GO:0032502)	5749	517	358.97	+	1.44	6.4e-20	5.99e-17
muscle cell development (GO:0055001)	150	51	9.37	+	5.45	2.24e-19	1.98e-16
striated muscle contraction (GO:0006941)	108	44	6.74	+	6.52	2.68e-19	2.25e-16
biological_process (GO:0008150)	17815	1221	1112.38	+	1.1	4.24e-19	3.21e-16
Unclassified (UNCLASSIFIED)	3181	90	198.62	-	0.45	4.24e-19	3.37e-16
positive regulation of biological process (GO:0048518)	6166	541	385.01	+	1.41	7.9e-19	5.71e-16
striated muscle cell development (GO:0055002)	137	48	8.55	+	5.61	9.51e-19	6.58e-16
striated muscle cell differentiation (GO:0051146)	206	57	12.86	+	4.43	5.11e-18	3.39e-15
circulatory system development (GO:0072359)	867	129	54.14	+	2.38	1.24e-17	7.91e-15
positive regulation of cellular process (GO:0048522)	5409	480	337.74	+	1.42	5.69e-17	3.48e-14
regulation of system process (GO:0044057)	588	98	36.71	+	2.67	2.32e-16	1.37e-13
regulation of localization (GO:0032879)	2755	284	172.02	+	1.65	2.45e-16	1.39e-13
regulation of transmembrane transport (GO:0034762)	566	96	35.34	+	2.72	2.52e-16	1.38e-13
response to organic substance (GO:0010033)	2992	301	186.82	+	1.61	4.51e-16	2.39e-13
regulation of biological quality (GO:0065008)	4041	377	252.32	+	1.49	1.16e-15	5.93e-13
actin filament-based movement (GO:0030048)	110	39	6.87	+	5.68	1.25e-15	6.2e-13
anatomical structure formation involved in morphogenesis (GO:0048646)	884	125	55.2	+	2.26	1.48e-15	7.11e-13
actin cytoskeleton organization (GO:0030036)	492	86	30.72	+	2.8	1.8e-15	8.44e-13
actin-mediated cell contraction (GO:0070252)	88	35	5.49	+	6.37	2.22e-15	1.01e-12
myofibril assembly (GO:0030239)	66	31	4.12	+	7.52	2.45e-15	1.08e-12
regulation of ion transmembrane transport (GO:0034765)	485	85	30.28	+	2.81	2.46e-15	1.06e-12
tissue development (GO:0009888)	1753	200	109.46	+	1.83	2.97e-15	1.25e-12
supramolecular fiber organization (GO:0097435)	454	81	28.35	+	2.86	3.62e-15	1.48e-12
muscle filament sliding (GO:0030049)	38	25	2.37	+	10.54	3.82e-15	1.48e-12
actin-myosin filament sliding (GO:0033275)	38	25	2.37	+	10.54	3.82e-15	1.52e-12
regulation of biological process (GO:0050789)	11660	872	728.06	+	1.2	3.95e-15	1.49e-12
regulation of ion transport (GO:0043269)	700	106	43.71	+	2.43	4.71e-15	1.74e-12
skeletal muscle tissue development (GO:0007519)	130	41	8.12	+	5.05	6.31e-15	2.28e-12
cellular developmental process (GO:0048869)	3798	356	237.15	+	1.5	6.45e-15	2.28e-12
regulation of developmental process (GO:0050793)	2571	263	160.53	+	1.64	9.39e-15	3.25e-12
biological regulation (GO:0065007)	12352	911	771.26	+	1.18	1.02e-14	3.46e-12
cell differentiation (GO:0030154)	3703	347	231.22	+	1.5	1.55e-14	5.13e-12
phosphate-containing compound metabolic process (GO:0006796)	2142	228	133.75	+	1.7	2.2e-14	7.16e-12
regulation of muscle system process (GO:0090257)	235	54	14.67	+	3.68	2.97e-14	9.44e-12
cytoskeleton organization (GO:0007010)	1084	139	67.69	+	2.05	4.04e-14	1.26e-11
skeletal muscle organ development (GO:0060538)	139	41	8.68	+	4.72	4.1e-14	1.25e-11
regulation of blood circulation (GO:1903522)	287	60	17.92	+	3.35	4.13e-14	1.24e-11
organonitrogen compound metabolic process (GO:1901564)	5332	460	332.93	+	1.38	5.1e-14	1.5e-11
negative regulation of cellular process (GO:0048523)	4701	416	293.53	+	1.42	5.69e-14	1.64e-11
positive regulation of multicellular organismal process (GO:0051240)	1742	194	108.77	+	1.78	6.29e-14	1.79e-11
regulation of signaling (GO:0023051)	3543	332	221.23	+	1.5	7.64e-14	2.13e-11
phosphorus metabolic process (GO:0006793)	2169	228	135.43	+	1.68	8.64e-14	2.37e-11
regulation of multicellular organismal development (GO:2000026)	2037	217	127.19	+	1.71	1.09e-13	2.94e-11
regulation of heart contraction (GO:0008016)	241	53	15.05	+	3.52	2.31e-13	6.12e-11
cellular component assembly involved in morphogenesis (GO:0010927)	103	34	6.43	+	5.29	4.44e-13	1.16e-10
heart contraction (GO:0060047)	87	31	5.43	+	5.71	9.28e-13	2.38e-10
positive regulation of metabolic process (GO:0009893)	3614	332	225.66	+	1.47	1.07e-12	2.69e-10
response to endogenous stimulus (GO:0009719)	1491	168	93.1	+	1.8	1.65e-12	4.11e-10
regulation of molecular function (GO:0065009)	2995	285	187.01	+	1.52	2.04e-12	5e-10
regulation of transport (GO:0051049)	1865	198	116.45	+	1.7	2.07e-12	4.99e-10
regulation of cell communication (GO:0010646)	3502	322	218.67	+	1.47	2.23e-12	5.29e-10
negative regulation of biological process (GO:0048519)	5276	447	329.44	+	1.36	2.58e-12	6.03e-10
sarcomere organization (GO:0045214)	46	23	2.87	+	8.01	3.59e-12	8.27e-10
actomyosin structure organization (GO:0031032)	113	34	7.06	+	4.82	3.83e-12	8.7e-10
heart process (GO:0003015)	100	32	6.24	+	5.12	4.26e-12	9.55e-10
heart development (GO:0007507)	526	81	32.84	+	2.47	4.31e-12	9.51e-10
system process (GO:0003008)	1958	204	122.26	+	1.67	4.33e-12	9.43e-10
animal organ morphogenesis (GO:0009887)	965	122	60.26	+	2.02	4.75e-12	1.02e-09
detection of chemical stimulus involved in sensory perception of smell (GO:0050911)	430	0	26.85	-	< 0.01	5.94e-12	1.26e-09
metabolic process (GO:0008152)	8396	651	524.25	+	1.24	6.99e-12	1.46e-09
positive regulation of developmental process (GO:0051094)	1361	155	84.98	+	1.82	7.12e-12	1.47e-09
muscle fiber development (GO:0048747)	60	25	3.75	+	6.67	9.74e-12	1.99e-09
cardiac muscle contraction (GO:0060048)	78	28	4.87	+	5.75	1.01e-11	2.03e-09
organic substance metabolic process (GO:0071704)	7853	614	490.34	+	1.25	1.64e-11	3.27e-09
cellular metabolic process (GO:0044237)	7663	600	478.48	+	1.25	2.96e-11	5.81e-09
regulation of muscle contraction (GO:0006937)	162	39	10.12	+	3.86	3.41e-11	6.62e-09
sensory perception of smell (GO:0007608)	460	1	28.72	-	0.03	3.44e-11	6.59e-09
regulation of cell differentiation (GO:0045595)	1814	189	113.27	+	1.67	3.58e-11	6.77e-09
cellular component morphogenesis (GO:0032989)	826	106	51.58	+	2.06	5.04e-11	9.43e-09
positive regulation of cellular metabolic process (GO:0031325)	3314	301	206.93	+	1.45	5.66e-11	1.05e-08
response to stimulus (GO:0050896)	8428	647	526.25	+	1.23	6.44e-11	1.18e-08
regulation of striated muscle contraction (GO:0006942)	93	29	5.81	+	4.99	7.15e-11	1.29e-08
small molecule metabolic process (GO:0044281)	1727	181	107.83	+	1.68	7.35e-11	1.31e-08
regulation of signal transduction (GO:0009966)	3128	287	195.31	+	1.47	7.45e-11	1.32e-08
cellular response to organic substance (GO:0071310)	2379	231	148.55	+	1.56	8.07e-11	1.41e-08
positive regulation of macromolecule metabolic process (GO:0010604)	3343	302	208.74	+	1.45	1.07e-10	1.83e-08
regulation of metal ion transport (GO:0010959)	392	64	24.48	+	2.61	1.07e-10	1.84e-08
cell development (GO:0048468)	1641	173	102.46	+	1.69	1.12e-10	1.9e-08
primary metabolic process (GO:0044238)	7495	585	467.99	+	1.25	1.19e-10	2e-08
detection of chemical stimulus involved in sensory perception (GO:0050907)	480	2	29.97	-	0.07	1.22e-10	2.03e-08
response to chemical (GO:0042221)	4455	380	278.17	+	1.37	1.45e-10	2.38e-08
cellular response to endogenous stimulus (GO:0071495)	1214	138	75.8	+	1.82	1.67e-10	2.72e-08
glycogen metabolic process (GO:0005977)	54	22	3.37	+	6.52	2.39e-10	3.84e-08
regulation of cation transmembrane transport (GO:1904062)	345	58	21.54	+	2.69	2.62e-10	4.17e-08
cellular response to chemical stimulus (GO:0070887)	2914	268	181.95	+	1.47	3.11e-10	4.89e-08
glucan metabolic process (GO:0044042)	55	22	3.43	+	6.41	3.16e-10	4.88e-08
cellular glucan metabolic process (GO:0006073)	55	22	3.43	+	6.41	3.16e-10	4.93e-08
regulation of cellular process (GO:0050794)	10941	800	683.16	+	1.17	3.29e-10	5.02e-08
regulation of calcium ion transmembrane transport (GO:1903169)	153	36	9.55	+	3.77	3.31e-10	5.01e-08
cellular component organization (GO:0016043)	5658	460	353.29	+	1.3	3.67e-10	5.51e-08
positive regulation of nitrogen compound metabolic process (GO:0051173)	3173	285	198.12	+	1.44	7.35e-10	1.09e-07
positive regulation of transport (GO:0051050)	995	117	62.13	+	1.88	7.57e-10	1.12e-07
cardiac muscle tissue development (GO:0048738)	162	36	10.12	+	3.56	1.25e-09	1.83e-07
negative regulation of cell communication (GO:0010648)	1356	146	84.67	+	1.72	1.27e-09	1.84e-07
tube development (GO:0035295)	845	103	52.76	+	1.95	1.28e-09	1.84e-07
negative regulation of signaling (GO:0023057)	1360	146	84.92	+	1.72	1.37e-09	1.95e-07
regulation of response to stimulus (GO:0048583)	4293	363	268.06	+	1.35	1.52e-09	2.13e-07
positive regulation of ion transport (GO:0043270)	279	49	17.42	+	2.81	1.7e-09	2.37e-07
energy reserve metabolic process (GO:0006112)	68	23	4.25	+	5.42	1.81e-09	2.5e-07
regulation of protein metabolic process (GO:0051246)	2781	254	173.65	+	1.46	1.97e-09	2.7e-07
cellular carbohydrate metabolic process (GO:0044262)	174	37	10.86	+	3.41	2.1e-09	2.86e-07
intracellular signal transduction (GO:0035556)	1689	171	105.46	+	1.62	2.58e-09	3.47e-07
generation of precursor metabolites and energy (GO:0006091)	421	63	26.29	+	2.4	3.29e-09	4.39e-07
blood circulation (GO:0008015)	392	60	24.48	+	2.45	3.34e-09	4.43e-07
skeletal muscle contraction (GO:0003009)	30	16	1.87	+	8.54	3.42e-09	4.5e-07
negative regulation of response to stimulus (GO:0048585)	1630	166	101.78	+	1.63	3.67e-09	4.78e-07
positive regulation of cell differentiation (GO:0045597)	968	112	60.44	+	1.85	3.71e-09	4.8e-07
heart morphogenesis (GO:0003007)	250	45	15.61	+	2.88	4.03e-09	5.17e-07
response to oxygen-containing compound (GO:1901700)	1574	161	98.28	+	1.64	4.1e-09	5.22e-07
sensory perception of chemical stimulus (GO:0007606)	532	5	33.22	-	0.15	4.18e-09	5.28e-07
regulation of phosphate metabolic process (GO:0019220)	1779	177	111.08	+	1.59	4.34e-09	5.44e-07
regulation of phosphorus metabolic process (GO:0051174)	1781	177	111.21	+	1.59	4.48e-09	5.57e-07
negative regulation of multicellular organismal process (GO:0051241)	1207	131	75.37	+	1.74	6.5e-09	8.01e-07
regulation of calcium ion transport (GO:0051924)	255	45	15.92	+	2.83	6.87e-09	8.4e-07
cardiac muscle cell development (GO:0055013)	61	21	3.81	+	5.51	7.05e-09	8.56e-07
cardiac muscle tissue morphogenesis (GO:0055008)	68	22	4.25	+	5.18	7.94e-09	9.56e-07
regulation of catalytic activity (GO:0050790)	2319	217	144.8	+	1.5	8.1e-09	9.68e-07
regulation of anatomical structure morphogenesis (GO:0022603)	1067	119	66.62	+	1.79	8.31e-09	9.86e-07
regulation of cellular component organization (GO:0051128)	2455	227	153.29	+	1.48	8.48e-09	9.99e-07
cardiac muscle cell differentiation (GO:0055007)	89	25	5.56	+	4.5	8.53e-09	9.97e-07
circulatory system process (GO:0003013)	401	60	25.04	+	2.4	8.76e-09	1.02e-06
cellular component organization or biogenesis (GO:0071840)	5850	464	365.28	+	1.27	9.93e-09	1.15e-06
nitrogen compound metabolic process (GO:0006807)	7006	540	437.46	+	1.23	1.03e-08	1.18e-06
blood vessel morphogenesis (GO:0048514)	406	60	25.35	+	2.37	1.12e-08	1.28e-06
movement of cell or subcellular component (GO:0006928)	1537	156	95.97	+	1.63	1.35e-08	1.52e-06
phosphorylation (GO:0016310)	1298	137	81.05	+	1.69	1.42e-08	1.59e-06
regulation of cellular protein metabolic process (GO:0032268)	2610	237	162.97	+	1.45	1.57e-08	1.75e-06
cellular response to stimulus (GO:0051716)	6637	514	414.42	+	1.24	1.89e-08	2.08e-06
muscle tissue morphogenesis (GO:0060415)	79	23	4.93	+	4.66	1.91e-08	2.09e-06
protein modification process (GO:0036211)	3106	272	193.94	+	1.4	1.98e-08	2.14e-06
cellular protein modification process (GO:0006464)	3106	272	193.94	+	1.4	1.98e-08	2.15e-06
regulation of phosphorylation (GO:0042325)	1585	159	98.97	+	1.61	2.12e-08	2.28e-06
cardiac cell development (GO:0055006)	66	21	4.12	+	5.1	2.2e-08	2.35e-06
oxidation-reduction process (GO:0055114)	957	108	59.76	+	1.81	2.29e-08	2.43e-06
polysaccharide metabolic process (GO:0005976)	88	24	5.49	+	4.37	2.72e-08	2.86e-06
regulation of intracellular signal transduction (GO:1902531)	1831	177	114.33	+	1.55	2.93e-08	3.06e-06
response to organonitrogen compound (GO:0010243)	998	111	62.32	+	1.78	2.94e-08	3.05e-06
negative regulation of signal transduction (GO:0009968)	1261	132	78.74	+	1.68	3.7e-08	3.82e-06
protein metabolic process (GO:0019538)	4326	356	270.12	+	1.32	3.84e-08	3.94e-06
regulation of calcium ion transmembrane transporter activity (GO:1901019)	90	24	5.62	+	4.27	3.9e-08	3.98e-06
regulation of muscle tissue development (GO:1901861)	137	30	8.55	+	3.51	3.91e-08	3.96e-06
regulation of transporter activity (GO:0032409)	283	46	17.67	+	2.6	4.45e-08	4.48e-06
multicellular organismal movement (GO:0050879)	44	17	2.75	+	6.19	4.89e-08	4.86e-06
musculoskeletal movement (GO:0050881)	44	17	2.75	+	6.19	4.89e-08	4.89e-06
cellular polysaccharide metabolic process (GO:0044264)	84	23	5.24	+	4.39	4.95e-08	4.89e-06
actin filament organization (GO:0007015)	237	41	14.8	+	2.77	5.16e-08	5.07e-06
signaling (GO:0023052)	5332	424	332.93	+	1.27	5.22e-08	5.09e-06
skeletal muscle thin filament assembly (GO:0030240)	14	11	0.87	+	12.58	5.75e-08	5.58e-06
muscle organ morphogenesis (GO:0048644)	85	23	5.31	+	4.33	5.95e-08	5.73e-06
carboxylic acid metabolic process (GO:0019752)	900	102	56.2	+	1.82	6.14e-08	5.88e-06
protein phosphorylation (GO:0006468)	957	106	59.76	+	1.77	7.29e-08	6.94e-06
chemical homeostasis (GO:0048878)	1102	118	68.81	+	1.71	8.14e-08	7.71e-06
regulation of striated muscle tissue development (GO:0016202)	134	29	8.37	+	3.47	8.15e-08	7.67e-06
neurogenesis (GO:0022008)	1640	160	102.4	+	1.56	8.64e-08	8.08e-06
regulation of cell population proliferation (GO:0042127)	1611	158	100.59	+	1.57	8.81e-08	8.2e-06
positive regulation of transmembrane transport (GO:0034764)	205	37	12.8	+	2.89	8.98e-08	8.3e-06
detection of stimulus involved in sensory perception (GO:0050906)	538	7	33.59	-	0.21	8.99e-08	8.26e-06
regulation of transmembrane transporter activity (GO:0022898)	271	44	16.92	+	2.6	9.02e-08	8.25e-06
cardiovascular system development (GO:0072358)	518	68	32.34	+	2.1	9.21e-08	8.37e-06
positive regulation of catabolic process (GO:0009896)	433	60	27.04	+	2.22	9.53e-08	8.61e-06
blood vessel development (GO:0001568)	487	65	30.41	+	2.14	1.05e-07	9.4e-06
regulation of ion transmembrane transporter activity (GO:0032412)	263	43	16.42	+	2.62	1.09e-07	9.72e-06
ion transmembrane transport (GO:0034220)	943	104	58.88	+	1.77	1.23e-07	1.09e-05
cardiac myofibril assembly (GO:0055003)	25	13	1.56	+	8.33	1.28e-07	1.13e-05
cell communication (GO:0007154)	5437	428	339.49	+	1.26	1.3e-07	1.14e-05
positive regulation of cation transmembrane transport (GO:1904064)	146	30	9.12	+	3.29	1.31e-07	1.15e-05
regulation of cardiac conduction (GO:1903779)	68	20	4.25	+	4.71	1.39e-07	1.2e-05
regulation of muscle organ development (GO:0048634)	138	29	8.62	+	3.37	1.4e-07	1.21e-05
cellular protein metabolic process (GO:0044267)	3730	311	232.9	+	1.34	1.44e-07	1.24e-05
tube morphogenesis (GO:0035239)	652	79	40.71	+	1.94	1.49e-07	1.28e-05
skeletal myofibril assembly (GO:0014866)	16	11	1	+	11.01	1.51e-07	1.28e-05
regulation of protein modification process (GO:0031399)	1835	174	114.58	+	1.52	1.55e-07	1.32e-05
energy derivation by oxidation of organic compounds (GO:0015980)	236	40	14.74	+	2.71	1.7e-07	1.43e-05
response to nitrogen compound (GO:1901698)	1083	115	67.62	+	1.7	1.81e-07	1.52e-05
vasculature development (GO:0001944)	508	66	31.72	+	2.08	1.91e-07	1.59e-05
organic acid metabolic process (GO:0006082)	1011	109	63.13	+	1.73	2.08e-07	1.72e-05
oxoacid metabolic process (GO:0043436)	990	107	61.82	+	1.73	2.26e-07	1.86e-05
regulation of cellular component movement (GO:0051270)	991	107	61.88	+	1.73	2.3e-07	1.89e-05
cardiac muscle fiber development (GO:0048739)	17	11	1.06	+	10.36	2.35e-07	1.92e-05
regulation of striated muscle cell differentiation (GO:0051153)	101	24	6.31	+	3.81	2.44e-07	1.98e-05
detection of chemical stimulus (GO:0009593)	517	7	32.28	-	0.22	2.48e-07	2.01e-05
negative regulation of cellular metabolic process (GO:0031324)	2546	225	158.97	+	1.42	2.62e-07	2.09e-05
positive regulation of phosphorylation (GO:0042327)	1056	112	65.94	+	1.7	2.62e-07	2.1e-05
ion transport (GO:0006811)	1361	136	84.98	+	1.6	2.7e-07	2.15e-05
cellular macromolecule metabolic process (GO:0044260)	5088	402	317.7	+	1.27	2.89e-07	2.29e-05
regulation of muscle cell differentiation (GO:0051147)	153	30	9.55	+	3.14	3.16e-07	2.49e-05
negative regulation of nitrogen compound metabolic process (GO:0051172)	2346	210	146.49	+	1.43	3.21e-07	2.51e-05
cardiocyte differentiation (GO:0035051)	119	26	7.43	+	3.5	3.21e-07	2.52e-05
positive regulation of gene expression (GO:0010628)	1998	184	124.76	+	1.47	3.49e-07	2.71e-05
angiogenesis (GO:0001525)	315	47	19.67	+	2.39	3.61e-07	2.79e-05
carbohydrate metabolic process (GO:0005975)	478	62	29.85	+	2.08	4.12e-07	3.17e-05
positive regulation of phosphate metabolic process (GO:0045937)	1126	117	70.31	+	1.66	4.14e-07	3.15e-05
positive regulation of phosphorus metabolic process (GO:0010562)	1126	117	70.31	+	1.66	4.14e-07	3.17e-05
homeostatic process (GO:0042592)	1632	156	101.9	+	1.53	4.34e-07	3.29e-05
regulation of release of sequestered calcium ion into cytosol (GO:0051279)	82	21	5.12	+	4.1	4.8e-07	3.62e-05
positive regulation of ion transmembrane transport (GO:0034767)	158	30	9.87	+	3.04	5.74e-07	4.3e-05
cation transport (GO:0006812)	829	92	51.76	+	1.78	6.28e-07	4.69e-05
hexose metabolic process (GO:0019318)	159	30	9.93	+	3.02	6.44e-07	4.79e-05
regulation of protein phosphorylation (GO:0001932)	1433	140	89.48	+	1.56	6.56e-07	4.85e-05
tissue morphogenesis (GO:0048729)	561	69	35.03	+	1.97	6.86e-07	5.05e-05
positive regulation of cellular catabolic process (GO:0031331)	365	51	22.79	+	2.24	7.6e-07	5.57e-05
cellular homeostasis (GO:0019725)	897	97	56.01	+	1.73	8.02e-07	5.85e-05
regulation of cell migration (GO:0030334)	847	93	52.89	+	1.76	8.15e-07	5.92e-05
regulation of cation channel activity (GO:2001257)	180	32	11.24	+	2.85	8.73e-07	6.31e-05
regulation of muscle adaptation (GO:0043502)	86	21	5.37	+	3.91	9.31e-07	6.7e-05
regulation of myotube differentiation (GO:0010830)	57	17	3.56	+	4.78	1.01e-06	7.24e-05
positive regulation of biosynthetic process (GO:0009891)	2018	183	126	+	1.45	1.04e-06	7.39e-05
regulation of calcium ion transport into cytosol (GO:0010522)	103	23	6.43	+	3.58	1.1e-06	7.78e-05
localization (GO:0051179)	5737	441	358.22	+	1.23	1.1e-06	7.79e-05
action potential (GO:0001508)	95	22	5.93	+	3.71	1.11e-06	7.8e-05
developmental growth (GO:0048589)	394	53	24.6	+	2.15	1.18e-06	8.27e-05
positive regulation of protein metabolic process (GO:0051247)	1703	159	106.34	+	1.5	1.21e-06	8.47e-05
regulation of nervous system development (GO:0051960)	932	99	58.19	+	1.7	1.26e-06	8.76e-05
cellular response to organonitrogen compound (GO:0071417)	594	71	37.09	+	1.91	1.36e-06	9.43e-05
positive regulation of cellular biosynthetic process (GO:0031328)	1985	180	123.94	+	1.45	1.39e-06	9.59e-05
regulation of cell development (GO:0060284)	946	100	59.07	+	1.69	1.47e-06	0.0001
response to organic cyclic compound (GO:0014070)	919	98	57.38	+	1.71	1.47e-06	0.000101
regulation of calcium-mediated signaling (GO:0050848)	97	22	6.06	+	3.63	1.49e-06	0.000101
positive regulation of molecular function (GO:0044093)	1783	165	111.33	+	1.48	1.51e-06	0.000101
growth (GO:0040007)	399	53	24.91	+	2.13	1.51e-06	0.000102
cellular chemical homeostasis (GO:0055082)	738	83	46.08	+	1.8	1.51e-06	0.000102
macromolecule modification (GO:0043412)	3326	276	207.68	+	1.33	1.53e-06	0.000102
connective tissue development (GO:0061448)	223	36	13.92	+	2.59	1.55e-06	0.000103
regulation of catabolic process (GO:0009894)	990	103	61.82	+	1.67	1.79e-06	0.000119
glucose metabolic process (GO:0006006)	115	24	7.18	+	3.34	1.82e-06	0.00012
regulation of primary metabolic process (GO:0080090)	6051	460	377.83	+	1.22	1.89e-06	0.000124
generation of neurons (GO:0048699)	1541	146	96.22	+	1.52	1.94e-06	0.000127
regulation of cellular response to growth factor stimulus (GO:0090287)	284	42	17.73	+	2.37	2.04e-06	0.000133
embryo development (GO:0009790)	979	102	61.13	+	1.67	2.14e-06	0.000139
negative regulation of protein metabolic process (GO:0051248)	1103	112	68.87	+	1.63	2.19e-06	0.000142
myotube differentiation (GO:0014902)	61	17	3.81	+	4.46	2.21e-06	0.000142
signal transduction (GO:0007165)	5005	390	312.51	+	1.25	2.27e-06	0.000145
positive regulation of cellular component organization (GO:0051130)	1206	120	75.3	+	1.59	2.32e-06	0.000148
skeletal system development (GO:0001501)	494	61	30.85	+	1.98	2.4e-06	0.000153
cartilage development (GO:0051216)	171	30	10.68	+	2.81	2.41e-06	0.000152
nervous system development (GO:0007399)	2351	205	146.8	+	1.4	2.55e-06	0.000161
regulation of release of sequestered calcium ion into cytosol by sarcoplasmic reticulum (GO:0010880)	29	12	1.81	+	6.63	2.59e-06	0.000163
regulation of membrane potential (GO:0042391)	427	55	26.66	+	2.06	2.9e-06	0.000182
negative regulation of developmental process (GO:0051093)	949	99	59.26	+	1.67	2.94e-06	0.000183
regulation of cardiac muscle contraction (GO:0055117)	78	19	4.87	+	3.9	3.13e-06	0.000194
regulation of skeletal muscle contraction (GO:0014819)	14	9	0.87	+	10.3	3.14e-06	0.000194
positive regulation of nucleobase-containing compound metabolic process (GO:0045935)	1881	170	117.45	+	1.45	3.38e-06	0.000209
myotube cell development (GO:0014904)	30	12	1.87	+	6.41	3.44e-06	0.000211
cellular response to oxygen-containing compound (GO:1901701)	1055	107	65.87	+	1.62	3.49e-06	0.000214
regulation of sequestering of calcium ion (GO:0051282)	129	25	8.05	+	3.1	3.56e-06	0.000217
regulation of cell motility (GO:2000145)	907	95	56.63	+	1.68	3.62e-06	0.00022
organophosphate metabolic process (GO:0019637)	881	93	55.01	+	1.69	3.65e-06	0.000221
skeletal system morphogenesis (GO:0048705)	241	37	15.05	+	2.46	3.7e-06	0.000223
regulation of epithelial cell proliferation (GO:0050678)	332	46	20.73	+	2.22	3.9e-06	0.000234
negative regulation of cellular protein metabolic process (GO:0032269)	1036	105	64.69	+	1.62	4.07e-06	0.000243
inorganic ion transmembrane transport (GO:0098660)	642	73	40.09	+	1.82	4.81e-06	0.000287
potassium ion transmembrane transport (GO:0071805)	159	28	9.93	+	2.82	4.84e-06	0.000287
potassium ion transport (GO:0006813)	169	29	10.55	+	2.75	5.15e-06	0.000305
regulation of cellular localization (GO:0060341)	917	95	57.26	+	1.66	5.6e-06	0.00033
chondrocyte differentiation (GO:0002062)	82	19	5.12	+	3.71	5.84e-06	0.000343
skeletal muscle myosin thick filament assembly (GO:0030241)	11	8	0.69	+	11.65	5.88e-06	0.000342
striated muscle myosin thick filament assembly (GO:0071688)	11	8	0.69	+	11.65	5.88e-06	0.000344
positive regulation of macromolecule biosynthetic process (GO:0010557)	1899	170	118.57	+	1.43	5.91e-06	0.000343
cell surface receptor signaling pathway (GO:0007166)	2406	207	150.23	+	1.38	5.97e-06	0.000345
regulation of kinase activity (GO:0043549)	869	91	54.26	+	1.68	6.21e-06	0.000358
metal ion transport (GO:0030001)	634	72	39.59	+	1.82	6.24e-06	0.000359
extracellular structure organization (GO:0043062)	383	50	23.91	+	2.09	6.36e-06	0.000364
response to hormone (GO:0009725)	906	94	56.57	+	1.66	6.71e-06	0.000382
cation transmembrane transport (GO:0098655)	615	70	38.4	+	1.82	6.78e-06	0.000385
positive regulation of epithelial cell proliferation (GO:0050679)	189	31	11.8	+	2.63	7.11e-06	0.000403
striated muscle adaptation (GO:0014888)	27	11	1.69	+	6.52	7.64e-06	0.000429
regulation of ryanodine-sensitive calcium-release channel activity (GO:0060314)	27	11	1.69	+	6.52	7.64e-06	0.000431
positive regulation of cellular protein metabolic process (GO:0032270)	1596	147	99.65	+	1.48	7.71e-06	0.000432
calcium ion homeostasis (GO:0055074)	446	55	27.85	+	1.97	7.82e-06	0.000436
positive regulation of transcription by RNA polymerase II (GO:0045944)	1214	118	75.8	+	1.56	7.86e-06	0.000437
monosaccharide metabolic process (GO:0005996)	202	32	12.61	+	2.54	8.15e-06	0.000452
negative regulation of phosphate metabolic process (GO:0045936)	557	65	34.78	+	1.87	8.2e-06	0.000453
negative regulation of phosphorus metabolic process (GO:0010563)	558	65	34.84	+	1.87	8.33e-06	0.000458
cellular calcium ion homeostasis (GO:0006874)	432	54	26.97	+	2	8.45e-06	0.000463
cellular response to peptide (GO:1901653)	324	44	20.23	+	2.17	8.74e-06	0.000478
regulation of cellular metabolic process (GO:0031323)	6245	467	389.94	+	1.2	8.92e-06	0.000486
response to peptide (GO:1901652)	472	57	29.47	+	1.93	9.12e-06	0.000495
negative regulation of metabolic process (GO:0009892)	2890	240	180.45	+	1.33	9.18e-06	0.000496
myosin filament organization (GO:0031033)	12	8	0.75	+	10.68	9.29e-06	0.000499
myosin filament assembly (GO:0031034)	12	8	0.75	+	10.68	9.29e-06	0.000501
glucan biosynthetic process (GO:0009250)	22	10	1.37	+	7.28	9.31e-06	0.000497
glycogen biosynthetic process (GO:0005978)	22	10	1.37	+	7.28	9.31e-06	0.000499
regulation of metabolic process (GO:0019222)	6707	497	418.79	+	1.19	9.93e-06	0.000528
positive regulation of small molecule metabolic process (GO:0062013)	139	25	8.68	+	2.88	1.12e-05	0.000591
carbohydrate catabolic process (GO:0016052)	121	23	7.56	+	3.04	1.14e-05	0.000601
cellular response to nitrogen compound (GO:1901699)	653	72	40.77	+	1.77	1.25e-05	0.00066
regulation of neurogenesis (GO:0050767)	824	86	51.45	+	1.67	1.37e-05	0.00072
regulation of cellular catabolic process (GO:0031329)	829	86	51.76	+	1.66	1.5e-05	0.000783
negative regulation of protein modification process (GO:0031400)	593	67	37.03	+	1.81	1.5e-05	0.000784
biosynthetic process (GO:0009058)	2938	242	183.45	+	1.32	1.53e-05	0.000793
negative regulation of intracellular signal transduction (GO:1902532)	503	59	31.41	+	1.88	1.59e-05	0.000824
positive regulation of transporter activity (GO:0032411)	115	22	7.18	+	3.06	1.6e-05	0.000828
positive regulation of catalytic activity (GO:0043085)	1425	132	88.98	+	1.48	1.61e-05	0.000826
response to abiotic stimulus (GO:0009628)	1161	112	72.49	+	1.54	1.61e-05	0.000828
purine ribonucleotide metabolic process (GO:0009150)	310	42	19.36	+	2.17	1.62e-05	0.00083
regulation of nitrogen compound metabolic process (GO:0051171)	5868	440	366.4	+	1.2	1.68e-05	0.000858
response to growth factor (GO:0070848)	528	61	32.97	+	1.85	1.69e-05	0.000857
transition between fast and slow fiber (GO:0014883)	9	7	0.56	+	12.46	1.7e-05	0.000863
multicellular organismal signaling (GO:0035637)	134	24	8.37	+	2.87	1.76e-05	0.00089
negative regulation of cell population proliferation (GO:0008285)	683	74	42.65	+	1.74	1.86e-05	0.000935
NADH metabolic process (GO:0006734)	37	12	2.31	+	5.19	1.96e-05	0.000982
positive regulation of transcription, DNA-templated (GO:0045893)	1547	141	96.6	+	1.46	1.97e-05	0.000987
regulation of skeletal muscle tissue development (GO:0048641)	51	14	3.18	+	4.4	1.98e-05	0.000986
regulation of developmental growth (GO:0048638)	337	44	21.04	+	2.09	2.15e-05	0.00107
regulation of endothelial cell proliferation (GO:0001936)	127	23	7.93	+	2.9	2.24e-05	0.00111
cellular response to growth factor stimulus (GO:0071363)	499	58	31.16	+	1.86	2.28e-05	0.00112
protein homooligomerization (GO:0051260)	340	44	21.23	+	2.07	2.38e-05	0.00117
negative regulation of phosphorylation (GO:0042326)	441	53	27.54	+	1.92	2.52e-05	0.00124
adaptive immune response (GO:0002250)	602	14	37.59	-	0.37	2.55e-05	0.00125
macromolecule metabolic process (GO:0043170)	6181	459	385.94	+	1.19	2.58e-05	0.00126
negative regulation of molecular function (GO:0044092)	1150	110	71.81	+	1.53	2.6e-05	0.00126
regulation of transferase activity (GO:0051338)	980	97	61.19	+	1.59	2.61e-05	0.00126
regulation of locomotion (GO:0040012)	981	97	61.25	+	1.58	2.64e-05	0.00128
inorganic cation transmembrane transport (GO:0098662)	558	63	34.84	+	1.81	2.72e-05	0.00131
muscle adaptation (GO:0043500)	32	11	2	+	5.51	2.78e-05	0.00134
skeletal muscle fiber development (GO:0048741)	26	10	1.62	+	6.16	2.96e-05	0.00142
regulation of wound healing (GO:0061041)	139	24	8.68	+	2.77	2.98e-05	0.00142
NAD metabolic process (GO:0019674)	46	13	2.87	+	4.53	3.01e-05	0.00143
transmembrane transport (GO:0055085)	1285	120	80.24	+	1.5	3.01e-05	0.00143
regulation of skeletal muscle adaptation (GO:0014733)	15	8	0.94	+	8.54	3.08e-05	0.00146
organic substance biosynthetic process (GO:1901576)	2862	234	178.7	+	1.31	3.13e-05	0.00148
purine-containing compound metabolic process (GO:0072521)	368	46	22.98	+	2	3.17e-05	0.00149
locomotion (GO:0040011)	1301	121	81.24	+	1.49	3.33e-05	0.00156
positive regulation of myotube differentiation (GO:0010831)	33	11	2.06	+	5.34	3.52e-05	0.00165
regulation of cartilage development (GO:0061035)	70	16	4.37	+	3.66	3.6e-05	0.00168
cellular metal ion homeostasis (GO:0006875)	552	62	34.47	+	1.8	3.62e-05	0.00168
response to decreased oxygen levels (GO:0036293)	357	45	22.29	+	2.02	3.65e-05	0.00169
enzyme linked receptor protein signaling pathway (GO:0007167)	710	75	44.33	+	1.69	3.69e-05	0.00171
positive regulation of muscle cell differentiation (GO:0051149)	87	18	5.43	+	3.31	3.79e-05	0.00175
negative regulation of cell differentiation (GO:0045596)	712	75	44.46	+	1.69	3.8e-05	0.00175
extracellular matrix organization (GO:0030198)	338	43	21.1	+	2.04	3.9e-05	0.00179
regulation of transmembrane receptor protein serine/threonine kinase signaling pathway (GO:0090092)	239	34	14.92	+	2.28	3.94e-05	0.0018
divalent inorganic cation homeostasis (GO:0072507)	486	56	30.35	+	1.85	4.02e-05	0.00183
response to oxygen levels (GO:0070482)	381	47	23.79	+	1.98	4.05e-05	0.00184
cellular divalent inorganic cation homeostasis (GO:0072503)	464	54	28.97	+	1.86	4.15e-05	0.00188
ribonucleotide metabolic process (GO:0009259)	325	42	20.29	+	2.07	4.16e-05	0.00188
pyruvate metabolic process (GO:0006090)	71	16	4.43	+	3.61	4.17e-05	0.00188
regulation of lipid metabolic process (GO:0019216)	404	49	25.23	+	1.94	4.28e-05	0.00192
regulation of heart rate (GO:0002027)	97	19	6.06	+	3.14	4.49e-05	0.00201
regulation of protein kinase activity (GO:0045859)	788	81	49.2	+	1.65	4.62e-05	0.00207
metal ion homeostasis (GO:0055065)	619	67	38.65	+	1.73	4.64e-05	0.00207
regulation of morphogenesis of a branching structure (GO:0060688)	56	14	3.5	+	4	4.76e-05	0.00211
monocarboxylic acid metabolic process (GO:0032787)	522	59	32.59	+	1.81	4.83e-05	0.00213
positive regulation of calcium ion transmembrane transport (GO:1904427)	72	16	4.5	+	3.56	4.83e-05	0.00214
positive regulation of calcium ion transport (GO:0051928)	125	22	7.81	+	2.82	4.89e-05	0.00216
positive regulation of nucleic acid-templated transcription (GO:1903508)	1634	145	102.03	+	1.42	4.95e-05	0.00217
positive regulation of RNA biosynthetic process (GO:1902680)	1635	145	102.09	+	1.42	4.98e-05	0.00218
positive regulation of ion transmembrane transporter activity (GO:0032414)	107	20	6.68	+	2.99	5.1e-05	0.00223
response to lipid (GO:0033993)	859	86	53.64	+	1.6	5.16e-05	0.00225
cardiac muscle cell action potential (GO:0086001)	49	13	3.06	+	4.25	5.25e-05	0.00228
positive regulation of carbohydrate metabolic process (GO:0045913)	81	17	5.06	+	3.36	5.29e-05	0.00229
regulation of cell death (GO:0010941)	1694	149	105.77	+	1.41	5.32e-05	0.0023
bone development (GO:0060348)	202	30	12.61	+	2.38	5.36e-05	0.00231
purine nucleotide metabolic process (GO:0006163)	332	42	20.73	+	2.03	5.39e-05	0.00232
regulation of actin filament-based movement (GO:1903115)	42	12	2.62	+	4.58	5.54e-05	0.00237
glycolytic process (GO:0006096)	42	12	2.62	+	4.58	5.54e-05	0.00237
positive regulation of kinase activity (GO:0033674)	577	63	36.03	+	1.75	5.56e-05	0.00237
positive regulation of protein phosphorylation (GO:0001934)	1002	97	62.57	+	1.55	5.61e-05	0.00238
chordate embryonic development (GO:0043009)	636	68	39.71	+	1.71	5.8e-05	0.00246
positive regulation of RNA metabolic process (GO:0051254)	1719	151	107.34	+	1.41	5.85e-05	0.00247
positive regulation of cell death (GO:0010942)	702	73	43.83	+	1.67	6.65e-05	0.00281
regulation of growth (GO:0040008)	677	71	42.27	+	1.68	6.86e-05	0.00289
response to hypoxia (GO:0001666)	346	43	21.6	+	1.99	7.17e-05	0.00301
embryo development ending in birth or egg hatching (GO:0009792)	654	69	40.84	+	1.69	7.3e-05	0.00306
negative regulation of macromolecule metabolic process (GO:0010605)	2644	216	165.09	+	1.31	7.36e-05	0.00307
MAPK cascade (GO:0000165)	369	45	23.04	+	1.95	7.62e-05	0.00317
respiratory system development (GO:0060541)	196	29	12.24	+	2.37	7.67e-05	0.00318
ion homeostasis (GO:0050801)	777	79	48.52	+	1.63	7.7e-05	0.00319
positive regulation of striated muscle cell differentiation (GO:0051155)	59	14	3.68	+	3.8	7.72e-05	0.00319
cellular response to hormone stimulus (GO:0032870)	605	65	37.78	+	1.72	7.75e-05	0.00319
membrane depolarization during action potential (GO:0086010)	30	10	1.87	+	5.34	7.95e-05	0.00327
response to ketone (GO:1901654)	197	29	12.3	+	2.36	8.07e-05	0.00329
regulation of response to wounding (GO:1903034)	168	26	10.49	+	2.48	8.07e-05	0.0033
positive regulation of endothelial cell proliferation (GO:0001938)	93	18	5.81	+	3.1	8.07e-05	0.00331
ATP generation from ADP (GO:0006757)	44	12	2.75	+	4.37	8.08e-05	0.00329
cell morphogenesis (GO:0000902)	721	74	45.02	+	1.64	8.35e-05	0.00339
glycogen catabolic process (GO:0005980)	18	8	1.12	+	7.12	8.39e-05	0.0034
ribose phosphate metabolic process (GO:0019693)	335	42	20.92	+	2.01	8.65e-05	0.00349
negative regulation of muscle tissue development (GO:1901862)	52	13	3.25	+	4	8.8e-05	0.00353
skeletal muscle cell differentiation (GO:0035914)	52	13	3.25	+	4	8.8e-05	0.00353
ADP metabolic process (GO:0046031)	52	13	3.25	+	4	8.8e-05	0.00354
regulation of protein localization (GO:0032880)	1028	98	64.19	+	1.53	8.97e-05	0.00358
positive regulation of apoptotic process (GO:0043065)	648	68	40.46	+	1.68	9.52e-05	0.0038
gluconeogenesis (GO:0006094)	45	12	2.81	+	4.27	9.7e-05	0.00386
monovalent inorganic cation transport (GO:0015672)	399	47	24.91	+	1.89	9.82e-05	0.0039
regulation of sodium ion transport (GO:0002028)	86	17	5.37	+	3.17	0.000101	0.00399
positive regulation of transferase activity (GO:0051347)	652	68	40.71	+	1.67	0.000103	0.00407
regulation of hydrolase activity (GO:0051336)	1284	117	80.17	+	1.46	0.000103	0.00407
positive regulation of cell development (GO:0010720)	548	60	34.22	+	1.75	0.000104	0.00408
glucan catabolic process (GO:0009251)	19	8	1.19	+	6.74	0.000113	0.00442
positive regulation of protein catabolic process (GO:0045732)	221	31	13.8	+	2.25	0.000113	0.00442
positive regulation of ATP metabolic process (GO:1903580)	46	12	2.87	+	4.18	0.000116	0.00451
signal transduction by protein phosphorylation (GO:0023014)	390	46	24.35	+	1.89	0.000121	0.0047
nucleoside diphosphate phosphorylation (GO:0006165)	62	14	3.87	+	3.62	0.000122	0.00471
ncRNA processing (GO:0034470)	383	7	23.91	-	0.29	0.000122	0.00472
cellular carbohydrate catabolic process (GO:0044275)	39	11	2.44	+	4.52	0.000124	0.00478
nucleobase-containing small molecule metabolic process (GO:0055086)	534	58	33.34	+	1.74	0.000128	0.00492
positive regulation of cell-substrate adhesion (GO:0010811)	125	21	7.81	+	2.69	0.000129	0.00494
cellular component assembly (GO:0022607)	2528	206	157.85	+	1.31	0.000131	0.00503
sarcoplasmic reticulum calcium ion transport (GO:0070296)	14	7	0.87	+	8.01	0.000134	0.00511
regulation of animal organ morphogenesis (GO:2000027)	258	34	16.11	+	2.11	0.000137	0.00523
carbohydrate derivative metabolic process (GO:1901135)	1014	96	63.31	+	1.52	0.000138	0.00524
positive regulation of programmed cell death (GO:0043068)	653	68	40.77	+	1.67	0.000138	0.00525
regulation of sodium ion transmembrane transport (GO:1902305)	63	14	3.93	+	3.56	0.000141	0.00534
regulation of cardiac muscle contraction by calcium ion signaling (GO:0010882)	26	9	1.62	+	5.54	0.000143	0.0054
response to purine-containing compound (GO:0014074)	154	24	9.62	+	2.5	0.000144	0.00543
carbohydrate biosynthetic process (GO:0016051)	142	23	8.87	+	2.59	0.000146	0.0055
regulation of skeletal muscle cell differentiation (GO:2001014)	20	8	1.25	+	6.41	0.00015	0.00564
response to external stimulus (GO:0009605)	2391	196	149.3	+	1.31	0.000154	0.00573
negative regulation of wound healing (GO:0061045)	72	15	4.5	+	3.34	0.000154	0.00574
cardiac ventricle morphogenesis (GO:0003208)	72	15	4.5	+	3.34	0.000154	0.00575
regulation of apoptotic process (GO:0042981)	1552	136	96.91	+	1.4	0.000158	0.00585
hexose biosynthetic process (GO:0019319)	48	12	3	+	4	0.000163	0.006
nucleotide phosphorylation (GO:0046939)	64	14	4	+	3.5	0.000163	0.006
purine nucleoside diphosphate metabolic process (GO:0009135)	64	14	4	+	3.5	0.000163	0.00601
purine ribonucleoside diphosphate metabolic process (GO:0009179)	64	14	4	+	3.5	0.000163	0.00603
positive regulation of cell migration (GO:0030335)	502	55	31.35	+	1.75	0.000164	0.00602
positive regulation of calcium ion transport into cytosol (GO:0010524)	56	13	3.5	+	3.72	0.000166	0.0061
positive regulation of cell adhesion (GO:0045785)	408	47	25.48	+	1.84	0.00017	0.0062
cellular ion homeostasis (GO:0006873)	639	66	39.9	+	1.65	0.000171	0.00624
regulation of programmed cell death (GO:0043067)	1572	137	98.16	+	1.4	0.000173	0.0063
nuclear-transcribed mRNA catabolic process (GO:0000956)	195	1	12.18	-	0.08	0.000175	0.00634
positive regulation of cation channel activity (GO:2001259)	73	15	4.56	+	3.29	0.000175	0.00635
endochondral bone morphogenesis (GO:0060350)	73	15	4.56	+	3.29	0.000175	0.00637
canonical glycolysis (GO:0061621)	27	9	1.69	+	5.34	0.000181	0.00649
glucose catabolic process to pyruvate (GO:0061718)	27	9	1.69	+	5.34	0.000181	0.0065
NADH regeneration (GO:0006735)	27	9	1.69	+	5.34	0.000181	0.00651
stem cell division (GO:0017145)	34	10	2.12	+	4.71	0.000188	0.00673
negative regulation of striated muscle tissue development (GO:0045843)	49	12	3.06	+	3.92	0.000192	0.00687
cellular cation homeostasis (GO:0030003)	625	65	39.03	+	1.67	0.000194	0.0069
cellular polysaccharide catabolic process (GO:0044247)	21	8	1.31	+	6.1	0.000197	0.00701
cellular response to organic cyclic compound (GO:0071407)	544	58	33.97	+	1.71	0.000206	0.00732
response to carbohydrate (GO:0009743)	176	26	10.99	+	2.37	0.000207	0.00732
endochondral bone growth (GO:0003416)	42	11	2.62	+	4.19	0.000215	0.00756
positive regulation of release of sequestered calcium ion into cytosol (GO:0051281)	42	11	2.62	+	4.19	0.000215	0.00758
ribonucleoside diphosphate metabolic process (GO:0009185)	66	14	4.12	+	3.4	0.000215	0.00758
regulation of ossification (GO:0030278)	190	27	11.86	+	2.28	0.000217	0.00763
regulation of cellular component biogenesis (GO:0044087)	932	89	58.19	+	1.53	0.000219	0.00767
regulation of proteolysis (GO:0030162)	729	73	45.52	+	1.6	0.000222	0.00775
glycolytic process through fructose-6-phosphate (GO:0061615)	28	9	1.75	+	5.15	0.000226	0.00786
negative regulation of muscle organ development (GO:0048635)	50	12	3.12	+	3.84	0.000226	0.00787
glycolytic process through glucose-6-phosphate (GO:0061620)	28	9	1.75	+	5.15	0.000226	0.00788
cation homeostasis (GO:0055080)	696	70	43.46	+	1.61	0.000227	0.00786
negative regulation of protein phosphorylation (GO:0001933)	402	46	25.1	+	1.83	0.000228	0.0079
regulation of coagulation (GO:0050818)	84	16	5.24	+	3.05	0.000231	0.00798
negative regulation of catalytic activity (GO:0043086)	797	78	49.77	+	1.57	0.000232	0.00797
negative regulation of cellular response to growth factor stimulus (GO:0090288)	161	24	10.05	+	2.39	0.000238	0.00819
regulation of cell adhesion (GO:0030155)	680	69	42.46	+	1.63	0.000253	0.00867
regulation of macromolecule metabolic process (GO:0060255)	6180	449	385.88	+	1.16	0.000265	0.00908
cell-substrate adhesion (GO:0031589)	182	26	11.36	+	2.29	0.000275	0.0094
keratinization (GO:0031424)	225	2	14.05	-	0.14	0.000286	0.00975
negative regulation of response to wounding (GO:1903035)	86	16	5.37	+	2.98	0.000292	0.00992
regulation of cell morphogenesis (GO:0022604)	491	53	30.66	+	1.73	0.000293	0.00994
lung development (GO:0030324)	170	25	10.61	+	2.36	0.000297	0.01
response to drug (GO:0042493)	1013	94	63.25	+	1.49	0.0003	0.0101
regulation of cold-induced thermogenesis (GO:0120161)	143	22	8.93	+	2.46	0.000318	0.0107
polysaccharide catabolic process (GO:0000272)	23	8	1.44	+	5.57	0.000326	0.011
response to mechanical stimulus (GO:0009612)	217	29	13.55	+	2.14	0.000329	0.011
positive regulation of cell population proliferation (GO:0008284)	912	86	56.95	+	1.51	0.000331	0.0111
skeletal muscle tissue regeneration (GO:0043403)	37	10	2.31	+	4.33	0.000334	0.0112
membrane depolarization during cardiac muscle cell action potential (GO:0086012)	17	7	1.06	+	6.59	0.00034	0.0113
regulation of triglyceride biosynthetic process (GO:0010866)	17	7	1.06	+	6.59	0.00034	0.0113
organic hydroxy compound metabolic process (GO:1901615)	454	50	28.35	+	1.76	0.000345	0.0115
neuromuscular synaptic transmission (GO:0007274)	30	9	1.87	+	4.8	0.000347	0.0115
bone morphogenesis (GO:0060349)	116	19	7.24	+	2.62	0.00035	0.0116
respiratory tube development (GO:0030323)	174	25	10.86	+	2.3	0.000353	0.0117
regulation of potassium ion transport (GO:0043266)	97	17	6.06	+	2.81	0.000354	0.0117
bone growth (GO:0098868)	45	11	2.81	+	3.91	0.000357	0.0117
positive regulation of cell communication (GO:0010647)	1819	153	113.58	+	1.35	0.000359	0.0117
regulation of protein serine/threonine kinase activity (GO:0071900)	507	54	31.66	+	1.71	0.000359	0.0118
positive regulation of cellular component movement (GO:0051272)	540	57	33.72	+	1.69	0.000376	0.0123
regulation of actin filament-based process (GO:0032970)	387	44	24.16	+	1.82	0.000382	0.0124
mRNA catabolic process (GO:0006402)	213	2	13.3	-	0.15	0.000383	0.0125
regulation of neuron differentiation (GO:0045664)	658	66	41.09	+	1.61	0.000384	0.0125
positive regulation of lipid metabolic process (GO:0045834)	146	22	9.12	+	2.41	0.00039	0.0126
regulation of cardiac muscle cell contraction (GO:0086004)	38	10	2.37	+	4.21	0.0004	0.0129
apoptotic process (GO:0006915)	904	85	56.45	+	1.51	0.000404	0.013
organelle organization (GO:0006996)	3410	263	212.92	+	1.24	0.000408	0.0131
positive regulation of triglyceride biosynthetic process (GO:0010867)	12	6	0.75	+	8.01	0.00041	0.0131
skeletal muscle adaptation (GO:0043501)	12	6	0.75	+	8.01	0.00041	0.0132
positive regulation of myoblast differentiation (GO:0045663)	24	8	1.5	+	5.34	0.000412	0.0132
positive regulation of glycolytic process (GO:0045821)	24	8	1.5	+	5.34	0.000412	0.0132
monosaccharide biosynthetic process (GO:0046364)	54	12	3.37	+	3.56	0.000414	0.0132
regulation of cardiac muscle tissue development (GO:0055024)	80	15	5	+	3	0.000415	0.0132
glucose catabolic process (GO:0006007)	31	9	1.94	+	4.65	0.000424	0.0135
keratinocyte differentiation (GO:0030216)	271	4	16.92	-	0.24	0.000431	0.0137
positive regulation of cell motility (GO:2000147)	524	55	32.72	+	1.68	0.000443	0.014
inorganic ion homeostasis (GO:0098771)	708	70	44.21	+	1.58	0.000444	0.014
protein complex oligomerization (GO:0051259)	525	55	32.78	+	1.68	0.000453	0.0143
regulation of secretion (GO:0051046)	813	78	50.76	+	1.54	0.000454	0.0143
plasma membrane organization (GO:0007009)	90	16	5.62	+	2.85	0.000455	0.0143
cell morphogenesis involved in differentiation (GO:0000904)	557	58	34.78	+	1.67	0.000459	0.0144
positive regulation of lipid localization (GO:1905954)	81	15	5.06	+	2.97	0.000466	0.0146
nucleoside phosphate metabolic process (GO:0006753)	450	49	28.1	+	1.74	0.000471	0.0147
positive regulation of protein modification process (GO:0031401)	1225	109	76.49	+	1.43	0.000477	0.0148
cellular response to peptide hormone stimulus (GO:0071375)	267	33	16.67	+	1.98	0.000484	0.015
regulation of cell-substrate adhesion (GO:0010810)	212	28	13.24	+	2.12	0.000486	0.0151
cellular amino acid metabolic process (GO:0006520)	311	37	19.42	+	1.91	0.000491	0.0152
catabolic process (GO:0009056)	2043	168	127.57	+	1.32	0.000493	0.0152
cardiac conduction (GO:0061337)	91	16	5.68	+	2.82	0.000506	0.0156
wound healing (GO:0042060)	479	51	29.91	+	1.71	0.000508	0.0156
cellular biosynthetic process (GO:0044249)	2764	218	172.59	+	1.26	0.000508	0.0156
muscle hypertrophy (GO:0014896)	32	9	2	+	4.5	0.000516	0.0158
cardiac chamber morphogenesis (GO:0003206)	127	20	7.93	+	2.52	0.000522	0.0159
response to organophosphorus (GO:0046683)	139	21	8.68	+	2.42	0.000522	0.016
regulation of MAP kinase activity (GO:0043405)	336	39	20.98	+	1.86	0.00053	0.0162
positive regulation of signaling (GO:0023056)	1827	152	114.08	+	1.33	0.000541	0.0165
post-translational protein modification (GO:0043687)	360	41	22.48	+	1.82	0.000545	0.0165
cardiac ventricle development (GO:0003231)	128	20	7.99	+	2.5	0.000551	0.0167
cardiac chamber development (GO:0003205)	170	24	10.61	+	2.26	0.000558	0.0169
positive regulation of nervous system development (GO:0051962)	543	56	33.91	+	1.65	0.000563	0.017
positive regulation of calcium ion transmembrane transporter activity (GO:1901021)	40	10	2.5	+	4	0.000564	0.017
chemical homeostasis within a tissue (GO:0048875)	13	6	0.81	+	7.39	0.000569	0.0171
regulation of cell communication by electrical coupling (GO:0010649)	13	6	0.81	+	7.39	0.000569	0.0171
T-tubule organization (GO:0033292)	8	5	0.5	+	10.01	0.000602	0.018
RNA 3'-end processing (GO:0031123)	134	0	8.37	-	< 0.01	0.00061	0.0182
RNA processing (GO:0006396)	866	30	54.07	-	0.55	0.000619	0.0185
negative regulation of cardiac muscle tissue development (GO:0055026)	33	9	2.06	+	4.37	0.000622	0.0185
positive regulation of cartilage development (GO:0061036)	33	9	2.06	+	4.37	0.000622	0.0185
regulation of cytosolic calcium ion concentration (GO:0051480)	325	38	20.29	+	1.87	0.000631	0.0187
positive regulation of locomotion (GO:0040017)	556	57	34.72	+	1.64	0.000632	0.0187
transport (GO:0006810)	4521	336	282.29	+	1.19	0.000632	0.0187
positive regulation of neuron differentiation (GO:0045666)	371	42	23.17	+	1.81	0.000634	0.0187
glutamine family amino acid catabolic process (GO:0009065)	26	8	1.62	+	4.93	0.000641	0.0188
positive regulation of positive chemotaxis (GO:0050927)	26	8	1.62	+	4.93	0.000641	0.0189
response to peptide hormone (GO:0043434)	396	44	24.73	+	1.78	0.000643	0.0188
detection of stimulus (GO:0051606)	691	22	43.15	-	0.51	0.000643	0.0189
positive regulation of cytosolic calcium ion concentration (GO:0007204)	282	34	17.61	+	1.93	0.000648	0.0189
nucleoside diphosphate metabolic process (GO:0009132)	84	15	5.24	+	2.86	0.00065	0.019
negative regulation of protein complex assembly (GO:0031333)	131	20	8.18	+	2.45	0.000658	0.0191
positive regulation of protein kinase activity (GO:0045860)	531	55	33.16	+	1.66	0.000658	0.0192
transmembrane receptor protein tyrosine kinase signaling pathway (GO:0007169)	505	53	31.53	+	1.68	0.000675	0.0196
positive regulation of signal transduction (GO:0009967)	1669	140	104.21	+	1.34	0.000686	0.0199
positive regulation of phospholipid translocation (GO:0061092)	4	4	0.25	+	16.02	0.000687	0.0198
regulation of phospholipid translocation (GO:0061091)	4	4	0.25	+	16.02	0.000687	0.0198
skeletal muscle fiber adaptation (GO:0043503)	4	4	0.25	+	16.02	0.000687	0.0199
circadian rhythm (GO:0007623)	143	21	8.93	+	2.35	0.00069	0.0199
positive regulation of animal organ morphogenesis (GO:0110110)	85	15	5.31	+	2.83	0.000724	0.0208
epidermal cell differentiation (GO:0009913)	314	6	19.61	-	0.31	0.000731	0.0209
dephosphorylation (GO:0016311)	308	36	19.23	+	1.87	0.000736	0.0211
positive regulation of sodium ion transport (GO:0010765)	34	9	2.12	+	4.24	0.000747	0.0213
response to stress (GO:0006950)	3535	269	220.73	+	1.22	0.000749	0.0214
organic substance catabolic process (GO:1901575)	1756	146	109.65	+	1.33	0.000752	0.0214
regulation of supramolecular fiber organization (GO:1902903)	355	40	22.17	+	1.8	0.000754	0.0214
regulation of carbohydrate metabolic process (GO:0006109)	213	28	13.3	+	2.11	0.000757	0.0215
regulation of relaxation of muscle (GO:1901077)	14	6	0.87	+	6.86	0.000773	0.0218
ossification involved in bone maturation (GO:0043931)	14	6	0.87	+	6.86	0.000773	0.0219
regulation of peptide transport (GO:0090087)	740	71	46.21	+	1.54	0.000778	0.022
cardiac muscle cell contraction (GO:0086003)	42	10	2.62	+	3.81	0.000781	0.0219
positive regulation of B cell proliferation (GO:0030890)	42	10	2.62	+	3.81	0.000781	0.022
membrane organization (GO:0061024)	853	80	53.26	+	1.5	0.000787	0.0221
regulation of positive chemotaxis (GO:0050926)	27	8	1.69	+	4.75	0.000788	0.022
regulation of astrocyte differentiation (GO:0048710)	27	8	1.69	+	4.75	0.000788	0.0221
positive regulation of proteolysis involved in cellular protein catabolic process (GO:1903052)	122	19	7.62	+	2.49	0.000799	0.0223
negative regulation of transcription by RNA polymerase II (GO:0000122)	857	80	53.51	+	1.5	0.00081	0.0226
calcium ion transport (GO:0006816)	252	31	15.73	+	1.97	0.000817	0.0227
sensory organ development (GO:0007423)	552	56	34.47	+	1.62	0.000844	0.0234
lymphocyte mediated immunity (GO:0002449)	263	4	16.42	-	0.24	0.000879	0.0244
regulation of chondrocyte differentiation (GO:0032330)	51	11	3.18	+	3.45	0.000883	0.0244
nucleotide metabolic process (GO:0009117)	442	47	27.6	+	1.7	0.000885	0.0244
regulation of triglyceride metabolic process (GO:0090207)	35	9	2.19	+	4.12	0.00089	0.0245
positive regulation of ryanodine-sensitive calcium-release channel activity (GO:0060316)	9	5	0.56	+	8.9	0.000891	0.0245
regulation of vasculature development (GO:1901342)	321	37	20.04	+	1.85	0.000894	0.0245
regulation of neuron projection development (GO:0010975)	501	52	31.28	+	1.66	0.000899	0.0246
calcium ion import (GO:0070509)	43	10	2.68	+	3.72	0.000913	0.0249
potassium ion import across plasma membrane (GO:1990573)	43	10	2.68	+	3.72	0.000913	0.025
dicarboxylic acid metabolic process (GO:0043648)	97	16	6.06	+	2.64	0.000931	0.0254
positive regulation of cold-induced thermogenesis (GO:0120162)	97	16	6.06	+	2.64	0.000931	0.0254
viral gene expression (GO:0019080)	129	0	8.05	-	< 0.01	0.000945	0.0257
positive regulation of sodium ion transmembrane transport (GO:1902307)	21	7	1.31	+	5.34	0.000947	0.0257
muscle cell cellular homeostasis (GO:0046716)	21	7	1.31	+	5.34	0.000947	0.0257
alpha-amino acid metabolic process (GO:1901605)	221	28	13.8	+	2.03	0.000969	0.0262
lipid metabolic process (GO:0006629)	1196	105	74.68	+	1.41	0.001	0.027
membrane depolarization (GO:0051899)	52	11	3.25	+	3.39	0.00101	0.0273
positive regulation of ubiquitin-dependent protein catabolic process (GO:2000060)	98	16	6.12	+	2.61	0.00103	0.0276
regulation of endothelial cell migration (GO:0010594)	156	22	9.74	+	2.26	0.00103	0.0276
biological adhesion (GO:0022610)	933	85	58.26	+	1.46	0.00103	0.0276
regulation of blood coagulation (GO:0030193)	79	14	4.93	+	2.84	0.00104	0.0278
embryonic organ development (GO:0048568)	431	46	26.91	+	1.71	0.00106	0.0282
small molecule catabolic process (GO:0044282)	432	46	26.97	+	1.71	0.00107	0.0287
cellular amino acid catabolic process (GO:0009063)	127	19	7.93	+	2.4	0.00108	0.0287
regulation of MAPK cascade (GO:0043408)	749	71	46.77	+	1.52	0.00109	0.0289
regulation of blood vessel endothelial cell migration (GO:0043535)	89	15	5.56	+	2.7	0.0011	0.0291
regulation of glucose metabolic process (GO:0010906)	115	18	7.18	+	2.51	0.0011	0.0293
positive regulation of proteolysis (GO:0045862)	358	40	22.35	+	1.79	0.00111	0.0294
regulation of response to external stimulus (GO:0032101)	1081	96	67.5	+	1.42	0.00112	0.0297
leukocyte mediated immunity (GO:0002443)	760	26	47.45	-	0.55	0.00113	0.0297
positive regulation of lipid biosynthetic process (GO:0046889)	80	14	5	+	2.8	0.00115	0.0302
regulation of ATPase activity (GO:0043462)	80	14	5	+	2.8	0.00115	0.0303
regulation of hemostasis (GO:1900046)	80	14	5	+	2.8	0.00115	0.0303
embryonic skeletal system development (GO:0048706)	128	19	7.99	+	2.38	0.00115	0.0303
cardiac muscle hypertrophy (GO:0003300)	29	8	1.81	+	4.42	0.00116	0.0303
hexose catabolic process (GO:0019320)	53	11	3.31	+	3.32	0.00116	0.0303
regulation of sodium ion transmembrane transporter activity (GO:2000649)	53	11	3.31	+	3.32	0.00116	0.0303
negative regulation of calcium-mediated signaling (GO:0050849)	29	8	1.81	+	4.42	0.00116	0.0304
establishment of localization (GO:0051234)	4653	342	290.54	+	1.18	0.00117	0.0304
regulation of synaptic growth at neuromuscular junction (GO:0008582)	5	4	0.31	+	12.81	0.00118	0.0306
small molecule biosynthetic process (GO:0044283)	586	58	36.59	+	1.59	0.00118	0.0306
artery morphogenesis (GO:0048844)	62	12	3.87	+	3.1	0.0012	0.0309
cellular carbohydrate biosynthetic process (GO:0034637)	62	12	3.87	+	3.1	0.0012	0.0309
circadian regulation of gene expression (GO:0032922)	62	12	3.87	+	3.1	0.0012	0.031
response to hexose (GO:0009746)	145	21	9.05	+	2.32	0.00123	0.0316
cell adhesion (GO:0007155)	927	84	57.88	+	1.45	0.00126	0.0325
asymmetric stem cell division (GO:0098722)	10	5	0.62	+	8.01	0.00127	0.0326
lipophagy (GO:0061724)	10	5	0.62	+	8.01	0.00127	0.0326
protein dephosphorylation (GO:0006470)	214	27	13.36	+	2.02	0.0013	0.0332
regulation of lipid catabolic process (GO:0050994)	54	11	3.37	+	3.26	0.00132	0.0337
negative regulation of coagulation (GO:0050819)	54	11	3.37	+	3.26	0.00132	0.0337
regulation of protein catabolic process (GO:0042176)	391	42	24.41	+	1.72	0.00132	0.0338
positive regulation of neurogenesis (GO:0050769)	476	49	29.72	+	1.65	0.00133	0.0339
nuclear-transcribed mRNA catabolic process, nonsense-mediated decay (GO:0000184)	120	0	7.49	-	< 0.01	0.00133	0.0339
response to stimulus involved in regulation of muscle adaptation (GO:0014874)	16	6	1	+	6.01	0.00134	0.0341
ribosome biogenesis (GO:0042254)	300	6	18.73	-	0.32	0.00135	0.0342
striated muscle hypertrophy (GO:0014897)	30	8	1.87	+	4.27	0.0014	0.0354
regulation of potassium ion transmembrane transport (GO:1901379)	82	14	5.12	+	2.73	0.00142	0.0356
somite development (GO:0061053)	82	14	5.12	+	2.73	0.00142	0.0356
behavior (GO:0007610)	576	57	35.97	+	1.58	0.00142	0.0356
positive regulation of nucleotide metabolic process (GO:0045981)	46	10	2.87	+	3.48	0.00142	0.0357
cartilage development involved in endochondral bone morphogenesis (GO:0060351)	46	10	2.87	+	3.48	0.00142	0.0358
positive regulation of purine nucleotide metabolic process (GO:1900544)	46	10	2.87	+	3.48	0.00142	0.0358
axon guidance (GO:0007411)	259	31	16.17	+	1.92	0.00144	0.0359
positive regulation of glucose metabolic process (GO:0010907)	38	9	2.37	+	3.79	0.00146	0.0364
protein homotetramerization (GO:0051289)	92	15	5.74	+	2.61	0.00147	0.0365
response to monosaccharide (GO:0034284)	150	21	9.37	+	2.24	0.00147	0.0365
sensory organ morphogenesis (GO:0090596)	260	31	16.23	+	1.91	0.00147	0.0365
cellular response to angiotensin (GO:1904385)	23	7	1.44	+	4.87	0.00147	0.0366
positive regulation of neuron projection development (GO:0010976)	282	33	17.61	+	1.87	0.00148	0.0367
response to steroid hormone (GO:0048545)	328	37	20.48	+	1.81	0.00149	0.0367
mRNA metabolic process (GO:0016071)	688	23	42.96	-	0.54	0.00149	0.0369
regulation of myoblast differentiation (GO:0045661)	55	11	3.43	+	3.2	0.00151	0.0371
protein localization to plasma membrane (GO:0072659)	184	24	11.49	+	2.09	0.00156	0.0382
ossification (GO:0001503)	262	31	16.36	+	1.89	0.00156	0.0382
neuron projection guidance (GO:0097485)	262	31	16.36	+	1.89	0.00156	0.0382
mesenchyme development (GO:0060485)	219	27	13.67	+	1.97	0.00159	0.0389
ncRNA metabolic process (GO:0034660)	469	13	29.28	-	0.44	0.0016	0.039
cell projection morphogenesis (GO:0048858)	493	50	30.78	+	1.62	0.00161	0.0392
polysaccharide biosynthetic process (GO:0000271)	47	10	2.93	+	3.41	0.00163	0.0397
positive regulation of potassium ion transport (GO:0043268)	47	10	2.93	+	3.41	0.00163	0.0397
cellular polysaccharide biosynthetic process (GO:0033692)	47	10	2.93	+	3.41	0.00163	0.0398
regulation of platelet activation (GO:0010543)	31	8	1.94	+	4.13	0.00167	0.0406
negative regulation of establishment of protein localization (GO:1904950)	186	24	11.61	+	2.07	0.0017	0.0411
transmission of nerve impulse (GO:0019226)	56	11	3.5	+	3.15	0.00171	0.0411
cardiac muscle cell action potential involved in contraction (GO:0086002)	39	9	2.44	+	3.7	0.00171	0.0412
response to activity (GO:0014823)	65	12	4.06	+	2.96	0.00171	0.0412
positive regulation of glycogen biosynthetic process (GO:0045725)	17	6	1.06	+	5.65	0.00173	0.0416
bone maturation (GO:0070977)	17	6	1.06	+	5.65	0.00173	0.0416
response to denervation involved in regulation of muscle adaptation (GO:0014894)	11	5	0.69	+	7.28	0.00176	0.0421
response to muscle inactivity involved in regulation of muscle adaptation (GO:0014877)	11	5	0.69	+	7.28	0.00176	0.0421
regulation of neuromuscular junction development (GO:1904396)	11	5	0.69	+	7.28	0.00176	0.0422
regulation of calcium ion transmembrane transport via high voltage-gated calcium channel (GO:1902514)	11	5	0.69	+	7.28	0.00176	0.0423
cellular response to ketone (GO:1901655)	94	15	5.87	+	2.56	0.00177	0.0423
myeloid cell differentiation (GO:0030099)	228	28	14.24	+	1.97	0.00179	0.0425
regulation of protein transport (GO:0051223)	709	67	44.27	+	1.51	0.00179	0.0425
negative regulation of cellular macromolecule biosynthetic process (GO:2000113)	1390	117	86.79	+	1.35	0.00179	0.0425
growth plate cartilage chondrocyte differentiation (GO:0003418)	24	7	1.5	+	4.67	0.0018	0.0426
response to muscle activity (GO:0014850)	24	7	1.5	+	4.67	0.0018	0.0426
somatic stem cell division (GO:0048103)	24	7	1.5	+	4.67	0.0018	0.0427
response to wounding (GO:0009611)	571	56	35.65	+	1.57	0.00184	0.0433
regulation of bone mineralization (GO:0030500)	75	13	4.68	+	2.78	0.00184	0.0434
alcohol metabolic process (GO:0006066)	314	35	19.61	+	1.79	0.00186	0.0437
glucose homeostasis (GO:0042593)	188	24	11.74	+	2.04	0.00186	0.0438
ventricular cardiac muscle tissue morphogenesis (GO:0055010)	48	10	3	+	3.34	0.00187	0.0439
regulation of heart growth (GO:0060420)	66	12	4.12	+	2.91	0.00191	0.0448
positive regulation of ossification (GO:0045778)	85	14	5.31	+	2.64	0.00192	0.0448
sprouting angiogenesis (GO:0002040)	57	11	3.56	+	3.09	0.00193	0.0451
positive regulation of cellular protein catabolic process (GO:1903364)	142	20	8.87	+	2.26	0.00194	0.0453
regulation of establishment of protein localization (GO:0070201)	756	70	47.2	+	1.48	0.00195	0.0454
rRNA processing (GO:0006364)	212	3	13.24	-	0.23	0.00195	0.0455
positive regulation of bone mineralization (GO:0030501)	40	9	2.5	+	3.6	0.00198	0.0458
positive regulation of potassium ion transmembrane transport (GO:1901381)	40	9	2.5	+	3.6	0.00198	0.0459
regulation of calcium ion import (GO:0090279)	40	9	2.5	+	3.6	0.00198	0.046
regulation of transforming growth factor beta receptor signaling pathway (GO:0017015)	113	17	7.06	+	2.41	0.00198	0.046
neuron projection morphogenesis (GO:0048812)	485	49	30.28	+	1.62	0.002	0.0462
taxis (GO:0042330)	548	54	34.22	+	1.58	0.002	0.0462
lipid localization (GO:0010876)	323	36	20.17	+	1.78	0.00202	0.0464
response to xenobiotic stimulus (GO:0009410)	300	34	18.73	+	1.82	0.00205	0.0471
viral transcription (GO:0019083)	115	0	7.18	-	< 0.01	0.00205	0.0471
response to insulin (GO:0032868)	233	28	14.55	+	1.92	0.00206	0.0472
regulation of response to stress (GO:0080134)	1494	124	93.29	+	1.33	0.00209	0.0478
regulation of protein depolymerization (GO:1901879)	86	14	5.37	+	2.61	0.00211	0.0482
cellular response to lipid (GO:0071396)	523	52	32.66	+	1.59	0.00212	0.0485
regulation of action potential (GO:0098900)	49	10	3.06	+	3.27	0.00214	0.0486
cellular response to nutrient (GO:0031670)	67	12	4.18	+	2.87	0.00214	0.0487
cell-matrix adhesion (GO:0007160)	126	18	7.87	+	2.29	0.00215	0.0489
activation of protein kinase activity (GO:0032147)	327	36	20.42	+	1.76	0.00218	0.0494
chondrocyte morphogenesis involved in endochondral bone morphogenesis (GO:0003414)	18	6	1.12	+	5.34	0.00219	0.0493
growth plate cartilage chondrocyte morphogenesis (GO:0003429)	18	6	1.12	+	5.34	0.00219	0.0494
positive regulation of glycogen metabolic process (GO:0070875)	18	6	1.12	+	5.34	0.00219	0.0495
chondrocyte morphogenesis (GO:0090171)	18	6	1.12	+	5.34	0.00219	0.0495
activin receptor signaling pathway (GO:0032924)	25	7	1.56	+	4.48	0.00219	0.0496
carbohydrate phosphorylation (GO:0046835)	25	7	1.56	+	4.48	0.00219	0.0496
regulation of cellular response to transforming growth factor beta stimulus (GO:1903844)	115	17	7.18	+	2.37	0.00223	0.0501
positive regulation of MAP kinase activity (GO:0043406)	258	30	16.11	+	1.86	0.00225	0.0505
positive regulation of response to stimulus (GO:0048584)	2435	190	152.04	+	1.25	0.00227	0.0509
cellular response to vascular endothelial growth factor stimulus (GO:0035924)	41	9	2.56	+	3.52	0.00229	0.0512
negative regulation of transcription, DNA-templated (GO:0045892)	1192	102	74.43	+	1.37	0.00229	0.0512
regulation of mesenchymal cell proliferation (GO:0010464)	33	8	2.06	+	3.88	0.00234	0.0521
protein-containing complex subunit organization (GO:0043933)	1851	149	115.58	+	1.29	0.00234	0.0522
regulation of morphogenesis of an epithelium (GO:1905330)	180	23	11.24	+	2.05	0.00238	0.0527
mitotic nuclear envelope disassembly (GO:0007077)	12	5	0.75	+	6.67	0.00238	0.0528
response to muscle inactivity (GO:0014870)	12	5	0.75	+	6.67	0.00238	0.0528
vascular endothelial growth factor receptor signaling pathway (GO:0048010)	68	12	4.25	+	2.83	0.00238	0.0528
response to cold (GO:0009409)	50	10	3.12	+	3.2	0.00243	0.0538
regulation of muscle hypertrophy (GO:0014743)	59	11	3.68	+	2.99	0.00245	0.054
regulation of potassium ion transmembrane transporter activity (GO:1901016)	59	11	3.68	+	2.99	0.00245	0.0541
organonitrogen compound catabolic process (GO:1901565)	1059	92	66.12	+	1.39	0.00246	0.0542
regulation of cellular carbohydrate metabolic process (GO:0010675)	148	20	9.24	+	2.16	0.00252	0.0554
regulation of carbohydrate catabolic process (GO:0043470)	88	14	5.49	+	2.55	0.00255	0.056
positive regulation of proteasomal protein catabolic process (GO:1901800)	105	16	6.56	+	2.44	0.00258	0.0566
negative regulation of protein transport (GO:0051224)	182	23	11.36	+	2.02	0.0026	0.0569
regulation of anatomical structure size (GO:0090066)	513	51	32.03	+	1.59	0.0026	0.0569
sulfur compound biosynthetic process (GO:0044272)	182	23	11.36	+	2.02	0.0026	0.057
cell part morphogenesis (GO:0032990)	514	51	32.09	+	1.59	0.00262	0.0572
neuromuscular junction development (GO:0007528)	42	9	2.62	+	3.43	0.00264	0.0574
positive regulation of potassium ion transmembrane transporter activity (GO:1901018)	26	7	1.62	+	4.31	0.00264	0.0575
positive regulation of skeletal muscle tissue development (GO:0048643)	26	7	1.62	+	4.31	0.00264	0.0576
hematopoietic or lymphoid organ development (GO:0048534)	617	59	38.53	+	1.53	0.00265	0.0576
growth plate cartilage development (GO:0003417)	34	8	2.12	+	3.77	0.00274	0.0593
growth plate cartilage morphogenesis (GO:0003422)	19	6	1.19	+	5.06	0.00274	0.0594
positive regulation of triglyceride metabolic process (GO:0090208)	19	6	1.19	+	5.06	0.00274	0.0595
nucleoside bisphosphate biosynthetic process (GO:0033866)	60	11	3.75	+	2.94	0.00275	0.059
regulation of cardiac muscle tissue growth (GO:0055021)	60	11	3.75	+	2.94	0.00275	0.0591
ribonucleoside bisphosphate biosynthetic process (GO:0034030)	60	11	3.75	+	2.94	0.00275	0.0592
purine nucleoside bisphosphate biosynthetic process (GO:0034033)	60	11	3.75	+	2.94	0.00275	0.0593
macrophage activation (GO:0042116)	51	10	3.18	+	3.14	0.00276	0.0591
cell surface receptor signaling pathway involved in cell-cell signaling (GO:1905114)	427	44	26.66	+	1.65	0.00276	0.0592
plasma membrane bounded cell projection morphogenesis (GO:0120039)	489	49	30.53	+	1.6	0.0028	0.0599
positive regulation of sequestering of triglyceride (GO:0010890)	7	4	0.44	+	9.15	0.00281	0.0599
creatine metabolic process (GO:0006600)	7	4	0.44	+	9.15	0.00281	0.06
protein localization to cell periphery (GO:1990778)	227	27	14.17	+	1.9	0.00282	0.0602
regulation of body fluid levels (GO:0050878)	491	49	30.66	+	1.6	0.00285	0.0607
carbohydrate homeostasis (GO:0033500)	189	24	11.8	+	2.03	0.00289	0.0614
cellular component biogenesis (GO:0044085)	2758	211	172.21	+	1.23	0.0029	0.0615
vasculogenesis (GO:0001570)	70	12	4.37	+	2.75	0.00294	0.0624
neuron differentiation (GO:0030182)	1011	88	63.13	+	1.39	0.00302	0.064
chondrocyte development (GO:0002063)	43	9	2.68	+	3.35	0.00303	0.064
regulation of plasma membrane bounded cell projection organization (GO:0120035)	672	63	41.96	+	1.5	0.00303	0.0641
regulation of secretion by cell (GO:1903530)	754	69	47.08	+	1.47	0.00311	0.0656
positive regulation of cell-matrix adhesion (GO:0001954)	52	10	3.25	+	3.08	0.00312	0.0656
response to extracellular stimulus (GO:0009991)	533	52	33.28	+	1.56	0.00312	0.0657
cellular potassium ion homeostasis (GO:0030007)	13	5	0.81	+	6.16	0.00313	0.0657
in utero embryonic development (GO:0001701)	381	40	23.79	+	1.68	0.00313	0.0657
regulation of skeletal muscle fiber development (GO:0048742)	13	5	0.81	+	6.16	0.00313	0.0658
embryonic morphogenesis (GO:0048598)	569	55	35.53	+	1.55	0.00316	0.0661
myoblast differentiation (GO:0045445)	35	8	2.19	+	3.66	0.0032	0.0668
regulation of membrane repolarization (GO:0060306)	35	8	2.19	+	3.66	0.0032	0.0669
response to glucose (GO:0009749)	140	19	8.74	+	2.17	0.00326	0.0678
negative regulation of cellular biosynthetic process (GO:0031327)	1525	125	95.22	+	1.31	0.00326	0.0679
memory (GO:0007613)	121	17	7.56	+	2.25	0.00328	0.0682
ear morphogenesis (GO:0042471)	121	17	7.56	+	2.25	0.00328	0.0683
immune response (GO:0006955)	1848	85	115.39	-	0.74	0.00329	0.0683
negative regulation of macromolecule biosynthetic process (GO:0010558)	1471	121	91.85	+	1.32	0.00333	0.069
erythrocyte differentiation (GO:0030218)	81	13	5.06	+	2.57	0.00334	0.069
nerve development (GO:0021675)	81	13	5.06	+	2.57	0.00334	0.0691
cartilage condensation (GO:0001502)	20	6	1.25	+	4.8	0.00339	0.07
myeloid cell homeostasis (GO:0002262)	110	16	6.87	+	2.33	0.00341	0.0703
regulation of pathway-restricted SMAD protein phosphorylation (GO:0060393)	62	11	3.87	+	2.84	0.00343	0.0706
organ growth (GO:0035265)	97	15	6.06	+	2.48	0.00344	0.0707
regeneration (GO:0031099)	159	21	9.93	+	2.12	0.00345	0.0708
regulation of generation of precursor metabolites and energy (GO:0043467)	159	21	9.93	+	2.12	0.00345	0.0709
chemotaxis (GO:0006935)	546	53	34.09	+	1.55	0.00347	0.071
positive regulation of protein serine/threonine kinase activity (GO:0071902)	335	36	20.92	+	1.72	0.00348	0.0712
regulation of cell growth (GO:0001558)	419	43	26.16	+	1.64	0.00349	0.0713
negative regulation of actin filament polymerization (GO:0030837)	53	10	3.31	+	3.02	0.00352	0.0717
twitch skeletal muscle contraction (GO:0014721)	3	3	0.19	+	16.02	0.00354	0.0717
lipoprotein particle mediated signaling (GO:0055095)	3	3	0.19	+	16.02	0.00354	0.0718
glutamine catabolic process (GO:0006543)	3	3	0.19	+	16.02	0.00354	0.0719
low-density lipoprotein particle mediated signaling (GO:0055096)	3	3	0.19	+	16.02	0.00354	0.0719
positive regulation of caveolin-mediated endocytosis (GO:2001288)	3	3	0.19	+	16.02	0.00354	0.072
voluntary skeletal muscle contraction (GO:0003010)	3	3	0.19	+	16.02	0.00354	0.0721
anterior/posterior pattern specification (GO:0009952)	218	26	13.61	+	1.91	0.00355	0.0718
negative regulation of nucleobase-containing compound metabolic process (GO:0045934)	1433	118	89.48	+	1.32	0.00357	0.072
positive regulation of developmental growth (GO:0048639)	176	22	10.99	+	2	0.00363	0.0732
cellular catabolic process (GO:0044248)	1771	142	110.58	+	1.28	0.0037	0.0745
cellular response to amyloid-beta (GO:1904646)	36	8	2.25	+	3.56	0.00371	0.0745
negative regulation of striated muscle cell differentiation (GO:0051154)	36	8	2.25	+	3.56	0.00371	0.0746
regulation of cardiac muscle cell differentiation (GO:2000725)	36	8	2.25	+	3.56	0.00371	0.0747
negative regulation of transport (GO:0051051)	487	48	30.41	+	1.58	0.00372	0.0746
regulation of protein binding (GO:0043393)	220	26	13.74	+	1.89	0.00375	0.0748
negative regulation of RNA metabolic process (GO:0051253)	1334	111	83.3	+	1.33	0.00375	0.0748
negative regulation of muscle hypertrophy (GO:0014741)	28	7	1.75	+	4	0.00375	0.0749
nucleus localization (GO:0051647)	28	7	1.75	+	4	0.00375	0.075
response to angiotensin (GO:1990776)	28	7	1.75	+	4	0.00375	0.0751
negative regulation of cellular component organization (GO:0051129)	705	65	44.02	+	1.48	0.00376	0.0747
monosaccharide catabolic process (GO:0046365)	63	11	3.93	+	2.8	0.00382	0.0758
regulation of angiogenesis (GO:0045765)	290	32	18.11	+	1.77	0.00382	0.0758
cellular response to interferon-gamma (GO:0071346)	163	21	10.18	+	2.06	0.00385	0.0764
negative regulation of kinase activity (GO:0033673)	244	28	15.24	+	1.84	0.00392	0.0776
stem cell proliferation (GO:0072089)	54	10	3.37	+	2.97	0.00395	0.0781
negative regulation of transmembrane receptor protein serine/threonine kinase signaling pathway (GO:0090101)	130	18	8.12	+	2.22	0.00398	0.0786
positive regulation of supramolecular fiber organization (GO:1902905)	200	24	12.49	+	1.92	0.00402	0.0787
calcium ion transmembrane transport (GO:0070588)	200	24	12.49	+	1.92	0.00402	0.0788
positive regulation of proteasomal ubiquitin-dependent protein catabolic process (GO:0032436)	83	13	5.18	+	2.51	0.00402	0.0789
cellular response to carbohydrate stimulus (GO:0071322)	83	13	5.18	+	2.51	0.00402	0.079
muscle cell apoptotic process (GO:0010657)	8	4	0.5	+	8.01	0.00402	0.0791
skeletal muscle acetylcholine-gated channel clustering (GO:0071340)	8	4	0.5	+	8.01	0.00402	0.0792
muscle hypertrophy in response to stress (GO:0003299)	14	5	0.87	+	5.72	0.00405	0.0787
cardiac muscle adaptation (GO:0014887)	14	5	0.87	+	5.72	0.00405	0.0788
cardiac muscle hypertrophy in response to stress (GO:0014898)	14	5	0.87	+	5.72	0.00405	0.0789
negative regulation of calcineurin-mediated signaling (GO:0106057)	14	5	0.87	+	5.72	0.00405	0.079
lactate metabolic process (GO:0006089)	14	5	0.87	+	5.72	0.00405	0.0791
negative regulation of calcineurin-NFAT signaling cascade (GO:0070885)	14	5	0.87	+	5.72	0.00405	0.0792
cellular response to insulin stimulus (GO:0032869)	165	21	10.3	+	2.04	0.00413	0.0802
negative regulation of biosynthetic process (GO:0009890)	1550	126	96.78	+	1.3	0.00414	0.0803
regulation of cardiac muscle contraction by regulation of the release of sequestered calcium ion (GO:0010881)	21	6	1.31	+	4.58	0.00415	0.0798
positive regulation of lipid storage (GO:0010884)	21	6	1.31	+	4.58	0.00415	0.0799
cell aggregation (GO:0098743)	21	6	1.31	+	4.58	0.00415	0.08
relaxation of muscle (GO:0090075)	21	6	1.31	+	4.58	0.00415	0.0801
animal organ maturation (GO:0048799)	21	6	1.31	+	4.58	0.00415	0.0802
positive regulation of chondrocyte differentiation (GO:0032332)	21	6	1.31	+	4.58	0.00415	0.0802
regulation of cell projection organization (GO:0031344)	681	63	42.52	+	1.48	0.00415	0.0803
inner ear morphogenesis (GO:0042472)	101	15	6.31	+	2.38	0.00416	0.0798
response to nutrient levels (GO:0031667)	500	49	31.22	+	1.57	0.00416	0.0798
rRNA metabolic process (GO:0016072)	223	4	13.92	-	0.29	0.0042	0.0803
cellular response to drug (GO:0035690)	404	41	25.23	+	1.63	0.0042	0.0804
axon development (GO:0061564)	405	41	25.29	+	1.62	0.00428	0.0818
negative regulation of cellular protein localization (GO:1903828)	114	16	7.12	+	2.25	0.00439	0.0839
ventricular cardiac muscle tissue development (GO:0003229)	55	10	3.43	+	2.91	0.00443	0.0841
positive regulation of blood vessel endothelial cell migration (GO:0043536)	55	10	3.43	+	2.91	0.00443	0.0842
cartilage morphogenesis (GO:0060536)	29	7	1.81	+	3.87	0.00443	0.0843
regulation of kidney development (GO:0090183)	55	10	3.43	+	2.91	0.00443	0.0843
neuronal action potential (GO:0019228)	29	7	1.81	+	3.87	0.00443	0.0844
response to amyloid-beta (GO:1904645)	46	9	2.87	+	3.13	0.00448	0.0848
negative regulation of peptide hormone secretion (GO:0090278)	46	9	2.87	+	3.13	0.00448	0.0849
regulation of cellular protein localization (GO:1903827)	543	52	33.91	+	1.53	0.00449	0.0849
nucleic acid phosphodiester bond hydrolysis (GO:0090305)	299	7	18.67	-	0.37	0.00451	0.0853
gland development (GO:0048732)	414	42	25.85	+	1.62	0.00454	0.0857
carboxylic acid biosynthetic process (GO:0046394)	302	33	18.86	+	1.75	0.00455	0.0857
humoral immune response mediated by circulating immunoglobulin (GO:0002455)	167	2	10.43	-	0.19	0.00459	0.0863
organic acid biosynthetic process (GO:0016053)	303	33	18.92	+	1.74	0.0046	0.0865
divalent inorganic cation transport (GO:0072511)	304	33	18.98	+	1.74	0.00466	0.0875
regulation of cell-matrix adhesion (GO:0001952)	115	16	7.18	+	2.23	0.00469	0.0879
tissue regeneration (GO:0042246)	65	11	4.06	+	2.71	0.00471	0.0882
positive regulation of organelle organization (GO:0010638)	623	58	38.9	+	1.49	0.00473	0.0884
inorganic cation import across plasma membrane (GO:0098659)	75	12	4.68	+	2.56	0.00481	0.0899
inorganic ion import across plasma membrane (GO:0099587)	75	12	4.68	+	2.56	0.00481	0.09
maintenance of location (GO:0051235)	169	21	10.55	+	1.99	0.00484	0.0903
regulation of ERBB signaling pathway (GO:1901184)	90	14	5.62	+	2.49	0.00487	0.0904
cellular glucose homeostasis (GO:0001678)	90	14	5.62	+	2.49	0.00487	0.0906
erythrocyte homeostasis (GO:0034101)	90	14	5.62	+	2.49	0.00487	0.0907
positive regulation of cellular component biogenesis (GO:0044089)	519	50	32.41	+	1.54	0.00489	0.0907
regulation of polysaccharide biosynthetic process (GO:0032885)	38	8	2.37	+	3.37	0.00493	0.0914
regulation of glucose import (GO:0046324)	56	10	3.5	+	2.86	0.00495	0.0916
sulfur compound catabolic process (GO:0044273)	56	10	3.5	+	2.86	0.00495	0.0918
regulation of branching involved in ureteric bud morphogenesis (GO:0090189)	22	6	1.37	+	4.37	0.00502	0.0926
negative regulation of cell migration (GO:0030336)	259	29	16.17	+	1.79	0.00502	0.0927
adult heart development (GO:0007512)	15	5	0.94	+	5.34	0.00514	0.094
response to inactivity (GO:0014854)	15	5	0.94	+	5.34	0.00514	0.0941
neuroblast division (GO:0055057)	15	5	0.94	+	5.34	0.00514	0.0942
neuronal stem cell division (GO:0036445)	15	5	0.94	+	5.34	0.00514	0.0944
fructose metabolic process (GO:0006000)	15	5	0.94	+	5.34	0.00514	0.0945
positive regulation of nitric-oxide synthase biosynthetic process (GO:0051770)	15	5	0.94	+	5.34	0.00514	0.0946
regulation of vasculogenesis (GO:2001212)	15	5	0.94	+	5.34	0.00514	0.0947
negative regulation of hydrolase activity (GO:0051346)	458	45	28.6	+	1.57	0.00518	0.0947
chondrocyte differentiation involved in endochondral bone morphogenesis (GO:0003413)	30	7	1.87	+	3.74	0.00519	0.0944
lipid storage (GO:0019915)	30	7	1.87	+	3.74	0.00519	0.0945
regulation of glucan biosynthetic process (GO:0010962)	30	7	1.87	+	3.74	0.00519	0.0947
regulation of glycogen biosynthetic process (GO:0005979)	30	7	1.87	+	3.74	0.00519	0.0948
response to BMP (GO:0071772)	105	15	6.56	+	2.29	0.00522	0.0948
cellular response to BMP stimulus (GO:0071773)	105	15	6.56	+	2.29	0.00522	0.095
ribonucleoprotein complex biogenesis (GO:0022613)	456	14	28.47	-	0.49	0.00523	0.0948
maintenance of protein location in cell (GO:0032507)	76	12	4.75	+	2.53	0.00528	0.0957
cell migration (GO:0016477)	951	82	59.38	+	1.38	0.00539	0.0976
regulation of peptide secretion (GO:0002791)	497	48	31.03	+	1.55	0.00542	0.098
regulation of small molecule metabolic process (GO:0062012)	432	43	26.97	+	1.59	0.00544	0.0982
axonogenesis (GO:0007409)	371	38	23.17	+	1.64	0.00547	0.0986
regulation of biomineral tissue development (GO:0070167)	93	14	5.81	+	2.41	0.00548	0.0986
regulation of biomineralization (GO:0110149)	93	14	5.81	+	2.41	0.00548	0.0988
cell morphogenesis involved in neuron differentiation (GO:0048667)	433	43	27.04	+	1.59	0.0055	0.0989
negative regulation of phospholipid metabolic process (GO:1903726)	9	4	0.56	+	7.12	0.00553	0.0989
positive regulation of skeletal muscle fiber development (GO:0048743)	9	4	0.56	+	7.12	0.00553	0.099
regulation of cell communication by electrical coupling involved in cardiac conduction (GO:1901844)	9	4	0.56	+	7.12	0.00553	0.0991
regulation of phospholipid transport (GO:2001138)	9	4	0.56	+	7.12	0.00553	0.0992
positive regulation of phospholipid transport (GO:2001140)	9	4	0.56	+	7.12	0.00553	0.0993
positive regulation of transmembrane receptor protein serine/threonine kinase signaling pathway (GO:0090100)	106	15	6.62	+	2.27	0.00555	0.0991
negative regulation of peptide secretion (GO:0002792)	138	18	8.62	+	2.09	0.00558	0.0995
neuron development (GO:0048666)	817	72	51.01	+	1.41	0.00559	0.0996
regulation of epithelial cell migration (GO:0010632)	217	25	13.55	+	1.85	0.00563	0.1
negative regulation of insulin secretion (GO:0046676)	39	8	2.44	+	3.29	0.00564	0.1
positive regulation of DNA recombination (GO:0045911)	39	8	2.44	+	3.29	0.00564	0.1
positive regulation of secretion (GO:0051047)	435	43	27.16	+	1.58	0.00564	0.1
localization of cell (GO:0051674)	1064	90	66.44	+	1.35	0.00566	0.1
cell motility (GO:0048870)	1064	90	66.44	+	1.35	0.00566	0.1
positive regulation of biomineralization (GO:0110151)	48	9	3	+	3	0.0057	0.101
positive regulation of biomineral tissue development (GO:0070169)	48	9	3	+	3	0.0057	0.101
positive regulation of intracellular signal transduction (GO:1902533)	1018	87	63.56	+	1.37	0.00573	0.101
negative regulation of protein polymerization (GO:0032272)	67	11	4.18	+	2.63	0.00575	0.101
sensory perception (GO:0007600)	960	39	59.94	-	0.65	0.00576	0.101
immune system development (GO:0002520)	655	60	40.9	+	1.47	0.0058	0.102
cellular response to oxygen levels (GO:0071453)	218	25	13.61	+	1.84	0.00582	0.102
regulation of lipid localization (GO:1905952)	139	18	8.68	+	2.07	0.00586	0.103
negative regulation of nucleic acid-templated transcription (GO:1903507)	1244	103	77.68	+	1.33	0.00589	0.103
alpha-amino acid catabolic process (GO:1901606)	107	15	6.68	+	2.25	0.00591	0.103
regulation of sodium ion export across plasma membrane (GO:1903276)	4	3	0.25	+	12.01	0.00593	0.103
peptidyl-arginine ADP-ribosylation (GO:0018120)	4	3	0.25	+	12.01	0.00593	0.103
germline stem cell asymmetric division (GO:0098728)	4	3	0.25	+	12.01	0.00593	0.103
detection of muscle stretch (GO:0035995)	4	3	0.25	+	12.01	0.00593	0.103
male germ-line stem cell asymmetric division (GO:0048133)	4	3	0.25	+	12.01	0.00593	0.103
positive regulation of mRNA polyadenylation (GO:1900365)	4	3	0.25	+	12.01	0.00593	0.103
germ-line stem cell division (GO:0042078)	4	3	0.25	+	12.01	0.00593	0.103
regulation of twitch skeletal muscle contraction (GO:0014724)	4	3	0.25	+	12.01	0.00593	0.103
positive regulation of sodium ion export across plasma membrane (GO:1903278)	4	3	0.25	+	12.01	0.00593	0.104
negative regulation of RNA biosynthetic process (GO:1902679)	1246	103	77.8	+	1.32	0.00595	0.103
telencephalon glial cell migration (GO:0022030)	23	6	1.44	+	4.18	0.00602	0.104
cerebral cortex radial glia guided migration (GO:0021801)	23	6	1.44	+	4.18	0.00602	0.104
neuroblast proliferation (GO:0007405)	31	7	1.94	+	3.62	0.00604	0.104
glutamate metabolic process (GO:0006536)	31	7	1.94	+	3.62	0.00604	0.104
positive regulation of pri-miRNA transcription by RNA polymerase II (GO:1902895)	31	7	1.94	+	3.62	0.00604	0.104
embryonic skeletal system morphogenesis (GO:0048704)	95	14	5.93	+	2.36	0.00604	0.104
divalent metal ion transport (GO:0070838)	297	32	18.54	+	1.73	0.00608	0.104
central nervous system development (GO:0007417)	982	84	61.32	+	1.37	0.0061	0.105
RNA catabolic process (GO:0006401)	244	5	15.24	-	0.33	0.00611	0.105
negative regulation of ion transmembrane transport (GO:0034766)	96	14	5.99	+	2.34	0.00636	0.109
regulation of cardiocyte differentiation (GO:1905207)	49	9	3.06	+	2.94	0.00641	0.11
asymmetric cell division (GO:0008356)	16	5	1	+	5	0.00642	0.109
nuclear envelope disassembly (GO:0051081)	16	5	1	+	5	0.00642	0.11
membrane disassembly (GO:0030397)	16	5	1	+	5	0.00642	0.11
positive regulation of kidney development (GO:0090184)	40	8	2.5	+	3.2	0.00643	0.11
regulation of protein complex assembly (GO:0043254)	450	44	28.1	+	1.57	0.00644	0.109
response to unfolded protein (GO:0006986)	162	20	10.12	+	1.98	0.00648	0.11
nucleic acid metabolic process (GO:0090304)	2277	111	142.18	-	0.78	0.00654	0.111
complement activation, classical pathway (GO:0006958)	161	2	10.05	-	0.2	0.00654	0.111
cellular response to xenobiotic stimulus (GO:0071466)	184	22	11.49	+	1.91	0.00663	0.112
response to interferon-gamma (GO:0034341)	184	22	11.49	+	1.91	0.00663	0.112
negative regulation of blood vessel morphogenesis (GO:2000181)	109	15	6.81	+	2.2	0.0067	0.113
response to antineoplastic agent (GO:0097327)	97	14	6.06	+	2.31	0.00671	0.113
telencephalon cell migration (GO:0022029)	59	10	3.68	+	2.71	0.00682	0.115
positive regulation of cellular carbohydrate metabolic process (GO:0010676)	59	10	3.68	+	2.71	0.00682	0.115
homeostasis of number of cells (GO:0048872)	207	24	12.93	+	1.86	0.00682	0.115
positive regulation of protein transport (GO:0051222)	424	42	26.47	+	1.59	0.00682	0.115
cell cycle arrest (GO:0007050)	147	19	9.18	+	2.07	0.00686	0.115
cell death (GO:0008219)	1070	90	66.81	+	1.35	0.00697	0.117
response to ATP (GO:0033198)	32	7	2	+	3.5	0.007	0.117
calcium-mediated signaling (GO:0019722)	148	19	9.24	+	2.06	0.00701	0.117
hemopoiesis (GO:0030097)	568	53	35.47	+	1.49	0.00703	0.118
cilium organization (GO:0044782)	361	10	22.54	-	0.44	0.00706	0.118
regulation of lipid biosynthetic process (GO:0046890)	186	22	11.61	+	1.89	0.00708	0.118
positive regulation of vasculature development (GO:1904018)	186	22	11.61	+	1.89	0.00708	0.118
protein-containing complex assembly (GO:0065003)	1566	125	97.78	+	1.28	0.00712	0.119
negative regulation of cardiac muscle tissue growth (GO:0055022)	24	6	1.5	+	4	0.00716	0.119
chondrocyte development involved in endochondral bone morphogenesis (GO:0003433)	24	6	1.5	+	4	0.00716	0.119
negative regulation of muscle contraction (GO:0045932)	24	6	1.5	+	4	0.00716	0.119
negative regulation of heart growth (GO:0061117)	24	6	1.5	+	4	0.00716	0.119
negative regulation of heart contraction (GO:0045822)	24	6	1.5	+	4	0.00716	0.119
purine ribonucleotide biosynthetic process (GO:0009152)	149	19	9.3	+	2.04	0.00718	0.118
regulation of cAMP-mediated signaling (GO:0043949)	50	9	3.12	+	2.88	0.00718	0.119
negative regulation of blood coagulation (GO:0030195)	50	9	3.12	+	2.88	0.00718	0.119
response to ischemia (GO:0002931)	50	9	3.12	+	2.88	0.00718	0.119
positive regulation of protein polymerization (GO:0032273)	130	17	8.12	+	2.09	0.00719	0.118
ribonucleoprotein complex export from nucleus (GO:0071426)	126	1	7.87	-	0.13	0.00719	0.118
ribonucleoprotein complex localization (GO:0071166)	127	1	7.93	-	0.13	0.00724	0.119
negative regulation of adaptive immune response based on somatic recombination of immune receptors built from immunoglobulin superfamily domains (GO:0002823)	41	8	2.56	+	3.12	0.0073	0.12
regulation of pri-miRNA transcription by RNA polymerase II (GO:1902893)	41	8	2.56	+	3.12	0.0073	0.12
cellular response to steroid hormone stimulus (GO:0071383)	187	22	11.68	+	1.88	0.00733	0.12
cellular response to lipoteichoic acid (GO:0071223)	10	4	0.62	+	6.41	0.00739	0.12
response to lipoteichoic acid (GO:0070391)	10	4	0.62	+	6.41	0.00739	0.12
positive regulation of macrophage cytokine production (GO:0060907)	10	4	0.62	+	6.41	0.00739	0.12
positive regulation of vasculogenesis (GO:2001214)	10	4	0.62	+	6.41	0.00739	0.121
cytoskeletal anchoring at plasma membrane (GO:0007016)	10	4	0.62	+	6.41	0.00739	0.121
lipid import into cell (GO:0140354)	10	4	0.62	+	6.41	0.00739	0.121
cellular response to caffeine (GO:0071313)	10	4	0.62	+	6.41	0.00739	0.121
long-chain fatty acid import into cell (GO:0044539)	10	4	0.62	+	6.41	0.00739	0.121
localization within membrane (GO:0051668)	85	13	5.31	+	2.45	0.00741	0.12
apoptotic signaling pathway (GO:0097190)	282	30	17.61	+	1.7	0.00741	0.12
RNA export from nucleus (GO:0006405)	129	1	8.05	-	0.12	0.00743	0.12
negative regulation of protein secretion (GO:0050709)	131	17	8.18	+	2.08	0.00752	0.122
regulation of protein secretion (GO:0050708)	468	45	29.22	+	1.54	0.00753	0.122
programmed cell death (GO:0012501)	1035	87	64.63	+	1.35	0.00754	0.122
protein tetramerization (GO:0051262)	151	19	9.43	+	2.02	0.00759	0.123
positive regulation of muscle organ development (GO:0048636)	70	11	4.37	+	2.52	0.00764	0.123
positive regulation of striated muscle tissue development (GO:0045844)	70	11	4.37	+	2.52	0.00764	0.123
fatty acid metabolic process (GO:0006631)	315	33	19.67	+	1.68	0.00768	0.124
artery development (GO:0060840)	86	13	5.37	+	2.42	0.00769	0.124
regulation of protein complex disassembly (GO:0043244)	116	16	7.24	+	2.21	0.00773	0.124
regulation of I-kappaB kinase/NF-kappaB signaling (GO:0043122)	235	26	14.67	+	1.77	0.00779	0.125
B cell mediated immunity (GO:0019724)	207	4	12.93	-	0.31	0.00786	0.126
negative regulation of cardiac muscle cell differentiation (GO:2000726)	17	5	1.06	+	4.71	0.00791	0.127
regulation of inclusion body assembly (GO:0090083)	17	5	1.06	+	4.71	0.00791	0.127
negative regulation of ERBB signaling pathway (GO:1901185)	51	9	3.18	+	2.83	0.00801	0.128
negative regulation of hemostasis (GO:1900047)	51	9	3.18	+	2.83	0.00801	0.128
positive regulation of anion transport (GO:1903793)	51	9	3.18	+	2.83	0.00801	0.128
actin filament capping (GO:0051693)	33	7	2.06	+	3.4	0.00806	0.128
negative regulation of potassium ion transport (GO:0043267)	33	7	2.06	+	3.4	0.00806	0.128
negative regulation of blood circulation (GO:1903523)	33	7	2.06	+	3.4	0.00806	0.128
protein-containing complex localization (GO:0031503)	257	6	16.05	-	0.37	0.00806	0.128
response to cytokine (GO:0034097)	1114	93	69.56	+	1.34	0.00807	0.128
regulation of ubiquitin-dependent protein catabolic process (GO:2000058)	153	19	9.55	+	1.99	0.00809	0.128
negative regulation of transmembrane transport (GO:0034763)	118	16	7.37	+	2.17	0.00815	0.129
regulation of cellular component size (GO:0032535)	380	38	23.73	+	1.6	0.00822	0.13
negative regulation of calcium ion transport (GO:0051926)	61	10	3.81	+	2.63	0.00833	0.132
positive regulation of muscle tissue development (GO:1901863)	71	11	4.43	+	2.48	0.00837	0.132
regulation of homotypic cell-cell adhesion (GO:0034110)	25	6	1.56	+	3.84	0.00844	0.133
positive regulation of mesenchymal cell proliferation (GO:0002053)	25	6	1.56	+	3.84	0.00844	0.133
negative regulation of potassium ion transmembrane transport (GO:1901380)	25	6	1.56	+	3.84	0.00844	0.133
long-chain fatty-acyl-CoA metabolic process (GO:0035336)	25	6	1.56	+	3.84	0.00844	0.133
regulation of mesonephros development (GO:0061217)	25	6	1.56	+	3.84	0.00844	0.133
response to cAMP (GO:0051591)	101	14	6.31	+	2.22	0.00847	0.133
regulation of synapse organization (GO:0050807)	220	25	13.74	+	1.82	0.00857	0.134
response to nutrient (GO:0007584)	220	25	13.74	+	1.82	0.00857	0.134
positive regulation of cell projection organization (GO:0031346)	383	38	23.91	+	1.59	0.00857	0.134
response to temperature stimulus (GO:0009266)	176	21	10.99	+	1.91	0.00863	0.135
negative regulation of supramolecular fiber organization (GO:1902904)	134	17	8.37	+	2.03	0.00868	0.136
mesenchymal cell differentiation (GO:0048762)	155	19	9.68	+	1.96	0.00869	0.136
cellular response to cytokine stimulus (GO:0071345)	1024	86	63.94	+	1.35	0.00869	0.136
negative regulation of vasculature development (GO:1901343)	120	16	7.49	+	2.14	0.0087	0.136
positive regulation of cytoskeleton organization (GO:0051495)	222	25	13.86	+	1.8	0.00886	0.138
transmembrane receptor protein serine/threonine kinase signaling pathway (GO:0007178)	199	23	12.43	+	1.85	0.00887	0.138
inner ear development (GO:0048839)	199	23	12.43	+	1.85	0.00887	0.138
negative regulation of growth (GO:0045926)	247	27	15.42	+	1.75	0.009	0.14
protein export from nucleus (GO:0006611)	150	2	9.37	-	0.21	0.00904	0.14
fructose 2,6-bisphosphate metabolic process (GO:0006003)	5	3	0.31	+	9.61	0.00907	0.14
trigeminal ganglion development (GO:0061551)	5	3	0.31	+	9.61	0.00907	0.14
regulation of skeletal muscle contraction by calcium ion signaling (GO:0014722)	5	3	0.31	+	9.61	0.00907	0.14
type I pneumocyte differentiation (GO:0060509)	5	3	0.31	+	9.61	0.00907	0.14
positive regulation of endocytic recycling (GO:2001137)	5	3	0.31	+	9.61	0.00907	0.141
negative regulation of ion transmembrane transporter activity (GO:0032413)	72	11	4.5	+	2.45	0.00915	0.141
regulation of smooth muscle cell migration (GO:0014910)	62	10	3.87	+	2.58	0.00918	0.141
forebrain cell migration (GO:0021885)	62	10	3.87	+	2.58	0.00918	0.141
epithelium development (GO:0060429)	1096	91	68.43	+	1.33	0.00919	0.141
negative regulation of protein kinase activity (GO:0006469)	224	25	13.99	+	1.79	0.00923	0.142
regulation of calcineurin-NFAT signaling cascade (GO:0070884)	34	7	2.12	+	3.3	0.00924	0.142
regulation of calcineurin-mediated signaling (GO:0106056)	34	7	2.12	+	3.3	0.00924	0.142
cell-substrate junction assembly (GO:0007044)	43	8	2.68	+	2.98	0.0093	0.142
mRNA stabilization (GO:0048255)	43	8	2.68	+	2.98	0.0093	0.142
cell communication involved in cardiac conduction (GO:0086065)	43	8	2.68	+	2.98	0.0093	0.142
cellular response to decreased oxygen levels (GO:0036294)	201	23	12.55	+	1.83	0.0093	0.142
negative regulation of cell motility (GO:2000146)	274	29	17.11	+	1.7	0.00936	0.143
regulation of fat cell differentiation (GO:0045598)	122	16	7.62	+	2.1	0.00937	0.143
lipid transport (GO:0006869)	300	31	18.73	+	1.65	0.00944	0.144
organophosphate biosynthetic process (GO:0090407)	536	50	33.47	+	1.49	0.00948	0.144
immunoglobulin production (GO:0002377)	156	2	9.74	-	0.21	0.00948	0.144
positive regulation of establishment of protein localization (GO:1904951)	462	44	28.85	+	1.53	0.00951	0.144
negative regulation of protein binding (GO:0032091)	103	14	6.43	+	2.18	0.00957	0.145
endomembrane system organization (GO:0010256)	426	41	26.6	+	1.54	0.0096	0.145
plasma membrane repair (GO:0001778)	11	4	0.69	+	5.82	0.00962	0.145
negative regulation of inclusion body assembly (GO:0090084)	11	4	0.69	+	5.82	0.00962	0.145
surfactant homeostasis (GO:0043129)	11	4	0.69	+	5.82	0.00962	0.145
visual system development (GO:0150063)	362	36	22.6	+	1.59	0.00962	0.145
carnitine shuttle (GO:0006853)	11	4	0.69	+	5.82	0.00962	0.146
cellular response to low-density lipoprotein particle stimulus (GO:0071404)	18	5	1.12	+	4.45	0.00963	0.145
regulation of platelet aggregation (GO:0090330)	18	5	1.12	+	4.45	0.00963	0.145
regulation of fatty acid beta-oxidation (GO:0031998)	18	5	1.12	+	4.45	0.00963	0.145
positive regulation of branching involved in ureteric bud morphogenesis (GO:0090190)	18	5	1.12	+	4.45	0.00963	0.145
ear development (GO:0043583)	226	25	14.11	+	1.77	0.00967	0.145
positive regulation of MAPK cascade (GO:0043410)	540	50	33.72	+	1.48	0.00977	0.146
sulfur compound metabolic process (GO:0006790)	363	36	22.67	+	1.59	0.0098	0.147
cellular lipid metabolic process (GO:0044255)	949	80	59.26	+	1.35	0.00986	0.148
synaptic transmission, cholinergic (GO:0007271)	26	6	1.62	+	3.7	0.00989	0.148
protein ADP-ribosylation (GO:0006471)	26	6	1.62	+	3.7	0.00989	0.148
negative regulation of cellular component movement (GO:0051271)	308	32	19.23	+	1.66	0.00991	0.148
regulation of B cell proliferation (GO:0030888)	63	10	3.93	+	2.54	0.0101	0.15
regulation of proteasomal ubiquitin-dependent protein catabolic process (GO:0032434)	124	16	7.74	+	2.07	0.0102	0.152
negative regulation of cell development (GO:0010721)	338	34	21.1	+	1.61	0.0102	0.152
complement activation (GO:0006956)	178	3	11.11	-	0.27	0.0102	0.152
production of molecular mediator of immune response (GO:0002440)	178	3	11.11	-	0.27	0.0102	0.152
regulation of cytoskeleton organization (GO:0051493)	545	50	34.03	+	1.47	0.0103	0.153
regulation of polysaccharide metabolic process (GO:0032881)	44	8	2.75	+	2.91	0.0104	0.154
positive regulation of calcium-mediated signaling (GO:0050850)	44	8	2.75	+	2.91	0.0104	0.154
negative regulation of I-kappaB kinase/NF-kappaB signaling (GO:0043124)	44	8	2.75	+	2.91	0.0104	0.154
regulation of insulin secretion (GO:0050796)	182	21	11.36	+	1.85	0.0104	0.154
ATP metabolic process (GO:0046034)	205	23	12.8	+	1.8	0.0104	0.154
regulation of synapse structure or activity (GO:0050803)	229	25	14.3	+	1.75	0.0105	0.154
camera-type eye development (GO:0043010)	312	32	19.48	+	1.64	0.0105	0.154
positive regulation of fatty acid metabolic process (GO:0045923)	35	7	2.19	+	3.2	0.0105	0.155
cell population proliferation (GO:0008283)	554	51	34.59	+	1.47	0.0107	0.157
tissue migration (GO:0090130)	93	13	5.81	+	2.24	0.0109	0.16
immunoglobulin mediated immune response (GO:0016064)	204	4	12.74	-	0.31	0.0109	0.16
peptidyl-tyrosine phosphorylation (GO:0018108)	146	18	9.12	+	1.97	0.0109	0.161
negative regulation of muscle cell differentiation (GO:0051148)	54	9	3.37	+	2.67	0.011	0.161
cytoplasmic microtubule organization (GO:0031122)	54	9	3.37	+	2.67	0.011	0.161
organonitrogen compound biosynthetic process (GO:1901566)	1412	113	88.17	+	1.28	0.011	0.161
negative regulation of protein depolymerization (GO:1901880)	64	10	4	+	2.5	0.0111	0.162
learning or memory (GO:0007611)	262	28	16.36	+	1.71	0.0111	0.162
negative regulation of transporter activity (GO:0032410)	80	12	5	+	2.4	0.0113	0.165
regulation of binding (GO:0051098)	379	37	23.66	+	1.56	0.0113	0.165
regulation of the force of heart contraction (GO:0002026)	27	6	1.69	+	3.56	0.0115	0.167
ERK1 and ERK2 cascade (GO:0070371)	27	6	1.69	+	3.56	0.0115	0.167
response to lipoprotein particle (GO:0055094)	27	6	1.69	+	3.56	0.0115	0.167
regulation of fatty acid metabolic process (GO:0019217)	94	13	5.87	+	2.21	0.0115	0.167
positive regulation of growth (GO:0045927)	264	28	16.48	+	1.7	0.0115	0.167
cilium assembly (GO:0060271)	342	10	21.35	-	0.47	0.0115	0.167
response to muscle stretch (GO:0035994)	19	5	1.19	+	4.21	0.0116	0.167
positive regulation of histone deacetylation (GO:0031065)	19	5	1.19	+	4.21	0.0116	0.167
purine ribonucleoside monophosphate biosynthetic process (GO:0009168)	19	5	1.19	+	4.21	0.0116	0.167
purine nucleoside monophosphate biosynthetic process (GO:0009127)	19	5	1.19	+	4.21	0.0116	0.167
long-chain fatty-acyl-CoA biosynthetic process (GO:0035338)	19	5	1.19	+	4.21	0.0116	0.167
negative regulation of platelet activation (GO:0010544)	19	5	1.19	+	4.21	0.0116	0.167
positive regulation of autophagy of mitochondrion (GO:1903599)	19	5	1.19	+	4.21	0.0116	0.167
positive regulation of myoblast fusion (GO:1901741)	19	5	1.19	+	4.21	0.0116	0.168
3'-UTR-mediated mRNA stabilization (GO:0070935)	19	5	1.19	+	4.21	0.0116	0.168
regulation of nitric-oxide synthase biosynthetic process (GO:0051769)	19	5	1.19	+	4.21	0.0116	0.168
regulation of protein deacetylation (GO:0090311)	45	8	2.81	+	2.85	0.0117	0.167
negative chemotaxis (GO:0050919)	45	8	2.81	+	2.85	0.0117	0.167
cerebral cortex cell migration (GO:0021795)	45	8	2.81	+	2.85	0.0117	0.168
regulation of peptide hormone secretion (GO:0090276)	215	24	13.42	+	1.79	0.0117	0.168
regulation of glycogen metabolic process (GO:0070873)	36	7	2.25	+	3.11	0.012	0.171
negative regulation of actin filament depolymerization (GO:0030835)	36	7	2.25	+	3.11	0.012	0.171
purine ribonucleoside monophosphate metabolic process (GO:0009167)	36	7	2.25	+	3.11	0.012	0.171
regulation of interleukin-2 production (GO:0032663)	55	9	3.43	+	2.62	0.0121	0.172
cellular response to cAMP (GO:0071320)	55	9	3.43	+	2.62	0.0121	0.172
positive regulation of wound healing (GO:0090303)	55	9	3.43	+	2.62	0.0121	0.172
negative regulation of ion transport (GO:0043271)	149	18	9.3	+	1.93	0.0121	0.172
positive regulation of ATPase activity (GO:0032781)	55	9	3.43	+	2.62	0.0121	0.173
negative regulation of hormone secretion (GO:0046888)	65	10	4.06	+	2.46	0.0121	0.173
peptidyl-tyrosine modification (GO:0018212)	149	18	9.3	+	1.93	0.0121	0.173
negative regulation of protein import into nucleus (GO:0042308)	12	4	0.75	+	5.34	0.0122	0.172
regulation of hormone levels (GO:0010817)	535	49	33.41	+	1.47	0.0122	0.172
negative regulation of astrocyte differentiation (GO:0048712)	12	4	0.75	+	5.34	0.0122	0.173
positive regulation of astrocyte differentiation (GO:0048711)	12	4	0.75	+	5.34	0.0122	0.173
positive regulation of protein homodimerization activity (GO:0090073)	12	4	0.75	+	5.34	0.0122	0.173
negative regulation of protein import (GO:1904590)	12	4	0.75	+	5.34	0.0122	0.173
regulation of sequestering of triglyceride (GO:0010889)	12	4	0.75	+	5.34	0.0122	0.173
negative regulation of epithelial cell proliferation (GO:0050680)	128	16	7.99	+	2	0.0122	0.173
sensory perception of mechanical stimulus (GO:0050954)	171	20	10.68	+	1.87	0.0122	0.173
G protein-coupled receptor signaling pathway (GO:0007186)	1302	59	81.3	-	0.73	0.0123	0.173
regulation of proteolysis involved in cellular protein catabolic process (GO:1903050)	218	24	13.61	+	1.76	0.0124	0.174
positive regulation of cellular protein localization (GO:1903829)	328	33	20.48	+	1.61	0.0124	0.175
negative regulation of binding (GO:0051100)	172	20	10.74	+	1.86	0.0126	0.176
purine-containing compound biosynthetic process (GO:0072522)	172	20	10.74	+	1.86	0.0126	0.176
cellular modified amino acid metabolic process (GO:0006575)	195	22	12.18	+	1.81	0.0126	0.177
membrane invagination (GO:0010324)	143	2	8.93	-	0.22	0.0127	0.178
regulation of epidermal growth factor receptor signaling pathway (GO:0042058)	83	12	5.18	+	2.32	0.0128	0.179
import across plasma membrane (GO:0098739)	96	13	5.99	+	2.17	0.0129	0.18
regulation of anion transport (GO:0044070)	96	13	5.99	+	2.17	0.0129	0.18
regulation of organ growth (GO:0046620)	96	13	5.99	+	2.17	0.0129	0.18
positive regulation of hydrolase activity (GO:0051345)	765	66	47.77	+	1.38	0.0129	0.18
regulation of dendrite development (GO:0050773)	151	18	9.43	+	1.91	0.013	0.178
sensory perception of sound (GO:0007605)	151	18	9.43	+	1.91	0.013	0.178
negative regulation of insulin-like growth factor receptor signaling pathway (GO:0043569)	6	3	0.37	+	8.01	0.013	0.179
negative regulation of relaxation of muscle (GO:1901078)	6	3	0.37	+	8.01	0.013	0.179
positive regulation of mucus secretion (GO:0070257)	6	3	0.37	+	8.01	0.013	0.179
protein nitrosylation (GO:0017014)	6	3	0.37	+	8.01	0.013	0.179
bone mineralization involved in bone maturation (GO:0035630)	6	3	0.37	+	8.01	0.013	0.179
cranial ganglion development (GO:0061550)	6	3	0.37	+	8.01	0.013	0.179
positive regulation of mast cell chemotaxis (GO:0060754)	6	3	0.37	+	8.01	0.013	0.179
regulation of caveolin-mediated endocytosis (GO:2001286)	6	3	0.37	+	8.01	0.013	0.18
positive regulation of skeletal muscle cell differentiation (GO:2001016)	6	3	0.37	+	8.01	0.013	0.18
glutamate biosynthetic process (GO:0006537)	6	3	0.37	+	8.01	0.013	0.18
peptidyl-cysteine S-nitrosylation (GO:0018119)	6	3	0.37	+	8.01	0.013	0.18
negative regulation of epidermal growth factor receptor signaling pathway (GO:0042059)	46	8	2.87	+	2.79	0.013	0.18
negative regulation of adaptive immune response (GO:0002820)	46	8	2.87	+	2.79	0.013	0.18
regulation of erythrocyte differentiation (GO:0045646)	46	8	2.87	+	2.79	0.013	0.181
acyl-CoA biosynthetic process (GO:0071616)	46	8	2.87	+	2.79	0.013	0.181
regulation of filopodium assembly (GO:0051489)	46	8	2.87	+	2.79	0.013	0.181
thioester biosynthetic process (GO:0035384)	46	8	2.87	+	2.79	0.013	0.181
cellular modified amino acid biosynthetic process (GO:0042398)	46	8	2.87	+	2.79	0.013	0.181
mRNA splicing, via spliceosome (GO:0000398)	295	8	18.42	-	0.43	0.0132	0.18
RNA splicing, via transesterification reactions with bulged adenosine as nucleophile (GO:0000377)	295	8	18.42	-	0.43	0.0132	0.18
positive regulation of response to wounding (GO:1903036)	66	10	4.12	+	2.43	0.0132	0.181
regulation of cardiac muscle cell action potential (GO:0098901)	28	6	1.75	+	3.43	0.0133	0.181
sensory system development (GO:0048880)	367	36	22.92	+	1.57	0.0133	0.182
regulation of cardiac muscle hypertrophy (GO:0010611)	56	9	3.5	+	2.57	0.0134	0.182
negative regulation of cation transmembrane transport (GO:1904063)	84	12	5.24	+	2.29	0.0134	0.183
purine nucleoside monophosphate metabolic process (GO:0009126)	37	7	2.31	+	3.03	0.0135	0.184
maintenance of location in cell (GO:0051651)	97	13	6.06	+	2.15	0.0137	0.186
vascular endothelial growth factor signaling pathway (GO:0038084)	20	5	1.25	+	4	0.0138	0.187
middle ear morphogenesis (GO:0042474)	20	5	1.25	+	4	0.0138	0.187
negative regulation of nucleocytoplasmic transport (GO:0046823)	20	5	1.25	+	4	0.0138	0.187
embryonic hemopoiesis (GO:0035162)	20	5	1.25	+	4	0.0138	0.187
regulation of microtubule polymerization or depolymerization (GO:0031110)	85	12	5.31	+	2.26	0.0141	0.191
positive regulation of chemotaxis (GO:0050921)	137	17	8.55	+	1.99	0.0141	0.191
excitatory postsynaptic potential (GO:0060079)	67	10	4.18	+	2.39	0.0144	0.195
regulation of sprouting angiogenesis (GO:1903670)	67	10	4.18	+	2.39	0.0144	0.195
negative regulation of transferase activity (GO:0051348)	282	29	17.61	+	1.65	0.0144	0.195
endoderm formation (GO:0001706)	47	8	2.93	+	2.73	0.0145	0.195
detection of mechanical stimulus (GO:0050982)	47	8	2.93	+	2.73	0.0145	0.195
collagen fibril organization (GO:0030199)	47	8	2.93	+	2.73	0.0145	0.195
regulation of actin cytoskeleton organization (GO:0032956)	344	34	21.48	+	1.58	0.0146	0.196
regulation of canonical Wnt signaling pathway (GO:0060828)	283	29	17.67	+	1.64	0.0146	0.197
RNA localization (GO:0006403)	220	5	13.74	-	0.36	0.0147	0.197
purine nucleotide biosynthetic process (GO:0006164)	159	19	9.93	+	1.91	0.0148	0.198
mRNA 3'-end processing (GO:0031124)	81	0	5.06	-	< 0.01	0.015	0.2
negative regulation of gene expression (GO:0010629)	1716	133	107.15	+	1.24	0.0151	0.202
glial cell migration (GO:0008347)	38	7	2.37	+	2.95	0.0152	0.203
regulation of heart rate by cardiac conduction (GO:0086091)	38	7	2.37	+	2.95	0.0152	0.204
negative regulation of phosphatidylinositol 3-kinase signaling (GO:0014067)	13	4	0.81	+	4.93	0.0153	0.202
cellular response to purine-containing compound (GO:0071415)	13	4	0.81	+	4.93	0.0153	0.202
positive regulation of interleukin-2 biosynthetic process (GO:0045086)	13	4	0.81	+	4.93	0.0153	0.202
cardiolipin metabolic process (GO:0032048)	13	4	0.81	+	4.93	0.0153	0.202
relaxation of cardiac muscle (GO:0055119)	13	4	0.81	+	4.93	0.0153	0.202
regulation of skeletal muscle satellite cell proliferation (GO:0014842)	13	4	0.81	+	4.93	0.0153	0.202
monocarboxylic acid transport (GO:0015718)	140	17	8.74	+	1.94	0.0153	0.202
IMP metabolic process (GO:0046040)	13	4	0.81	+	4.93	0.0153	0.203
nitric oxide biosynthetic process (GO:0006809)	13	4	0.81	+	4.93	0.0153	0.203
reproductive behavior (GO:0019098)	29	6	1.81	+	3.31	0.0153	0.203
cellular response to lipoprotein particle stimulus (GO:0071402)	29	6	1.81	+	3.31	0.0153	0.203
potassium ion homeostasis (GO:0055075)	29	6	1.81	+	3.31	0.0153	0.203
positive regulation of transforming growth factor beta receptor signaling pathway (GO:0030511)	29	6	1.81	+	3.31	0.0153	0.203
positive regulation of cellular response to transforming growth factor beta stimulus (GO:1903846)	29	6	1.81	+	3.31	0.0153	0.203
positive regulation of erythrocyte differentiation (GO:0045648)	29	6	1.81	+	3.31	0.0153	0.204
ribonucleotide biosynthetic process (GO:0009260)	162	19	10.12	+	1.88	0.0156	0.206
DNA metabolic process (GO:0006259)	745	30	46.52	-	0.64	0.0156	0.206
response to topologically incorrect protein (GO:0035966)	185	21	11.55	+	1.82	0.0158	0.207
regulation of cell size (GO:0008361)	185	21	11.55	+	1.82	0.0158	0.207
RNA stabilization (GO:0043489)	48	8	3	+	2.67	0.016	0.21
positive regulation of pathway-restricted SMAD protein phosphorylation (GO:0010862)	48	8	3	+	2.67	0.016	0.21
protein-lipid complex subunit organization (GO:0071825)	48	8	3	+	2.67	0.016	0.211
eye photoreceptor cell differentiation (GO:0001754)	48	8	3	+	2.67	0.016	0.211
regulation of proteasomal protein catabolic process (GO:0061136)	186	21	11.61	+	1.81	0.0161	0.21
negative regulation of protein complex disassembly (GO:0043242)	73	11	4.56	+	2.41	0.0161	0.211
cell-cell signaling (GO:0007267)	1107	90	69.12	+	1.3	0.0162	0.212
glutamine family amino acid biosynthetic process (GO:0009084)	21	5	1.31	+	3.81	0.0163	0.211
positive regulation of mesonephros development (GO:0061213)	21	5	1.31	+	3.81	0.0163	0.211
mating behavior (GO:0007617)	21	5	1.31	+	3.81	0.0163	0.211
positive regulation of stem cell differentiation (GO:2000738)	21	5	1.31	+	3.81	0.0163	0.212
response to hydroperoxide (GO:0033194)	21	5	1.31	+	3.81	0.0163	0.212
regulation of myoblast fusion (GO:1901739)	21	5	1.31	+	3.81	0.0163	0.212
negative regulation of potassium ion transmembrane transporter activity (GO:1901017)	21	5	1.31	+	3.81	0.0163	0.212
cellular response to sterol (GO:0036315)	21	5	1.31	+	3.81	0.0163	0.212
negative regulation of cardiocyte differentiation (GO:1905208)	21	5	1.31	+	3.81	0.0163	0.212
regulation of cytokine biosynthetic process (GO:0042035)	105	14	6.56	+	2.14	0.0163	0.212
embryonic organ morphogenesis (GO:0048562)	294	30	18.36	+	1.63	0.0164	0.212
regulation of ATP metabolic process (GO:1903578)	121	15	7.56	+	1.99	0.0164	0.213
regulation of cellular response to stress (GO:0080135)	722	62	45.08	+	1.38	0.0165	0.213
eye development (GO:0001654)	358	35	22.35	+	1.57	0.0165	0.214
glutamine family amino acid metabolic process (GO:0009064)	74	11	4.62	+	2.38	0.0166	0.214
regulation of glucose transmembrane transport (GO:0010827)	74	11	4.62	+	2.38	0.0166	0.214
positive regulation of dendrite development (GO:1900006)	74	11	4.62	+	2.38	0.0166	0.215
negative regulation of calcium ion transmembrane transport (GO:1903170)	39	7	2.44	+	2.87	0.0171	0.22
negative regulation of endothelial cell proliferation (GO:0001937)	39	7	2.44	+	2.87	0.0171	0.22
glial cell activation (GO:0061900)	39	7	2.44	+	2.87	0.0171	0.22
fat cell differentiation (GO:0045444)	107	14	6.68	+	2.1	0.0171	0.22
regulation of synapse assembly (GO:0051963)	107	14	6.68	+	2.1	0.0171	0.22
regulation of Wnt signaling pathway (GO:0030111)	362	35	22.6	+	1.55	0.0172	0.221
head development (GO:0060322)	786	67	49.08	+	1.37	0.0172	0.221
regulation of fibroblast growth factor receptor signaling pathway (GO:0040036)	30	6	1.87	+	3.2	0.0174	0.222
cerebral cortex radially oriented cell migration (GO:0021799)	30	6	1.87	+	3.2	0.0174	0.223
lung epithelium development (GO:0060428)	30	6	1.87	+	3.2	0.0174	0.223
cellular response to dexamethasone stimulus (GO:0071549)	30	6	1.87	+	3.2	0.0174	0.223
positive regulation of protein targeting to membrane (GO:0090314)	30	6	1.87	+	3.2	0.0174	0.223
roof of mouth development (GO:0060021)	89	12	5.56	+	2.16	0.0175	0.223
peptidyl-amino acid modification (GO:0018193)	898	75	56.07	+	1.34	0.0175	0.223
negative regulation of developmental growth (GO:0048640)	108	14	6.74	+	2.08	0.0177	0.225
negative regulation of MAPK cascade (GO:0043409)	167	19	10.43	+	1.82	0.0177	0.225
positive regulation of angiogenesis (GO:0045766)	167	19	10.43	+	1.82	0.0177	0.226
cardiac muscle cell apoptotic process (GO:0010659)	7	3	0.44	+	6.86	0.0178	0.224
striated muscle cell apoptotic process (GO:0010658)	7	3	0.44	+	6.86	0.0178	0.224
regulation of mast cell chemotaxis (GO:0060753)	7	3	0.44	+	6.86	0.0178	0.224
urinary tract smooth muscle contraction (GO:0014848)	7	3	0.44	+	6.86	0.0178	0.224
urinary bladder smooth muscle contraction (GO:0014832)	7	3	0.44	+	6.86	0.0178	0.224
cell motility involved in cerebral cortex radial glia guided migration (GO:0021814)	7	3	0.44	+	6.86	0.0178	0.224
pointed-end actin filament capping (GO:0051694)	7	3	0.44	+	6.86	0.0178	0.225
cardiolipin biosynthetic process (GO:0032049)	7	3	0.44	+	6.86	0.0178	0.225
methylglyoxal metabolic process (GO:0009438)	7	3	0.44	+	6.86	0.0178	0.225
choline transport (GO:0015871)	7	3	0.44	+	6.86	0.0178	0.225
regulation of cardiac muscle cell membrane potential (GO:0086036)	7	3	0.44	+	6.86	0.0178	0.225
positive regulation of potassium ion import across plasma membrane (GO:1903288)	7	3	0.44	+	6.86	0.0178	0.226
regulation of heart rate by chemical signal (GO:0003062)	7	3	0.44	+	6.86	0.0178	0.226
regulation of relaxation of cardiac muscle (GO:1901897)	7	3	0.44	+	6.86	0.0178	0.226
p38MAPK cascade (GO:0038066)	7	3	0.44	+	6.86	0.0178	0.226
regionalization (GO:0003002)	334	33	20.86	+	1.58	0.0179	0.225
plasma membrane invagination (GO:0099024)	136	2	8.49	-	0.24	0.0179	0.225
cellular response to hypoxia (GO:0071456)	191	21	11.93	+	1.76	0.018	0.226
cellular response to external stimulus (GO:0071496)	335	33	20.92	+	1.58	0.0181	0.226
second-messenger-mediated signaling (GO:0019932)	335	33	20.92	+	1.58	0.0181	0.226
rhythmic process (GO:0048511)	274	28	17.11	+	1.64	0.0183	0.228
developmental cell growth (GO:0048588)	90	12	5.62	+	2.14	0.0185	0.231
BMP signaling pathway (GO:0030509)	90	12	5.62	+	2.14	0.0185	0.231
protein autophosphorylation (GO:0046777)	192	21	11.99	+	1.75	0.0185	0.231
cognition (GO:0050890)	303	30	18.92	+	1.59	0.0186	0.232
AMP metabolic process (GO:0046033)	14	4	0.87	+	4.58	0.0187	0.233
negative regulation of cardiac muscle cell proliferation (GO:0060044)	14	4	0.87	+	4.58	0.0187	0.233
fatty acid transmembrane transport (GO:1902001)	14	4	0.87	+	4.58	0.0187	0.233
insulin-like growth factor receptor signaling pathway (GO:0048009)	14	4	0.87	+	4.58	0.0187	0.233
regulation of skeletal muscle cell proliferation (GO:0014857)	14	4	0.87	+	4.58	0.0187	0.233
ribose phosphate biosynthetic process (GO:0046390)	169	19	10.55	+	1.8	0.0188	0.234
cAMP metabolic process (GO:0046058)	22	5	1.37	+	3.64	0.019	0.236
membrane repolarization (GO:0086009)	22	5	1.37	+	3.64	0.019	0.236
positive regulation of insulin receptor signaling pathway (GO:0046628)	22	5	1.37	+	3.64	0.019	0.236
negative regulation of aspartic-type endopeptidase activity involved in amyloid precursor protein catabolic process (GO:1902960)	2	2	0.12	+	16.02	0.0191	0.233
regulation of the force of skeletal muscle contraction (GO:0014728)	2	2	0.12	+	16.02	0.0191	0.233
female courtship behavior (GO:0008050)	2	2	0.12	+	16.02	0.0191	0.233
neuronal-glial interaction involved in cerebral cortex radial glia guided migration (GO:0021812)	2	2	0.12	+	16.02	0.0191	0.233
slow-twitch skeletal muscle fiber contraction (GO:0031444)	2	2	0.12	+	16.02	0.0191	0.234
nuclear migration along microfilament (GO:0031022)	2	2	0.12	+	16.02	0.0191	0.234
epinephrine biosynthetic process (GO:0042418)	2	2	0.12	+	16.02	0.0191	0.234
positive regulation of cell communication by electrical coupling (GO:0010650)	2	2	0.12	+	16.02	0.0191	0.234
regulation of skeletal muscle contraction by chemo-mechanical energy conversion (GO:0014862)	2	2	0.12	+	16.02	0.0191	0.234
negative regulation of T-helper 17 cell lineage commitment (GO:2000329)	2	2	0.12	+	16.02	0.0191	0.235
positive regulation of endoplasmic reticulum calcium ion concentration (GO:0032470)	2	2	0.12	+	16.02	0.0191	0.235
glycerophosphate shuttle (GO:0006127)	2	2	0.12	+	16.02	0.0191	0.235
relaxation of skeletal muscle (GO:0090076)	2	2	0.12	+	16.02	0.0191	0.235
positive regulation of fast-twitch skeletal muscle fiber contraction (GO:0031448)	2	2	0.12	+	16.02	0.0191	0.235
regulation of fast-twitch skeletal muscle fiber contraction (GO:0031446)	2	2	0.12	+	16.02	0.0191	0.235
negative regulation of myoblast proliferation (GO:2000818)	2	2	0.12	+	16.02	0.0191	0.236
protein transport into plasma membrane raft (GO:0044861)	2	2	0.12	+	16.02	0.0191	0.236
negative regulation of relaxation of cardiac muscle (GO:1901898)	2	2	0.12	+	16.02	0.0191	0.236
regulation of glutamate uptake involved in transmission of nerve impulse (GO:0051946)	2	2	0.12	+	16.02	0.0191	0.236
regulation of amino acid uptake involved in synaptic transmission (GO:0051941)	2	2	0.12	+	16.02	0.0191	0.236
nitric oxide production involved in inflammatory response (GO:0002537)	2	2	0.12	+	16.02	0.0191	0.237
regulation of focal adhesion assembly (GO:0051893)	60	9	3.75	+	2.4	0.0193	0.234
regulation of cell-substrate junction assembly (GO:0090109)	60	9	3.75	+	2.4	0.0193	0.234
nucleoside phosphate biosynthetic process (GO:1901293)	250	26	15.61	+	1.67	0.0193	0.234
regulation of peptidase activity (GO:0052547)	446	41	27.85	+	1.47	0.0193	0.234
hormone-mediated signaling pathway (GO:0009755)	170	19	10.61	+	1.79	0.0195	0.236
mesenchyme morphogenesis (GO:0072132)	50	8	3.12	+	2.56	0.0195	0.237
regulation of cell cycle arrest (GO:0071156)	111	14	6.93	+	2.02	0.0196	0.238
neuron projection development (GO:0031175)	669	58	41.77	+	1.39	0.0197	0.238
positive regulation of microtubule polymerization (GO:0031116)	31	6	1.94	+	3.1	0.0198	0.238
leukocyte activation involved in inflammatory response (GO:0002269)	31	6	1.94	+	3.1	0.0198	0.239
microglial cell activation (GO:0001774)	31	6	1.94	+	3.1	0.0198	0.239
positive regulation of interleukin-2 production (GO:0032743)	31	6	1.94	+	3.1	0.0198	0.239
regulation of oxidative phosphorylation (GO:0002082)	31	6	1.94	+	3.1	0.0198	0.239
selective autophagy (GO:0061912)	31	6	1.94	+	3.1	0.0198	0.239
regulation of protein polymerization (GO:0032271)	225	24	14.05	+	1.71	0.0199	0.24
regulation of biosynthetic process (GO:0009889)	4296	304	268.24	+	1.13	0.0202	0.243
regulation of cell shape (GO:0008360)	153	18	9.55	+	1.88	0.0203	0.244
regulation of osteoblast differentiation (GO:0045667)	112	14	6.99	+	2	0.0204	0.245
positive regulation of lymphocyte proliferation (GO:0050671)	133	16	8.3	+	1.93	0.0207	0.249
regulation of signaling receptor activity (GO:0010469)	177	20	11.05	+	1.81	0.0207	0.249
positive regulation of myeloid cell differentiation (GO:0045639)	92	12	5.74	+	2.09	0.0208	0.249
cell growth (GO:0016049)	92	12	5.74	+	2.09	0.0208	0.249
positive regulation of fat cell differentiation (GO:0045600)	61	9	3.81	+	2.36	0.021	0.251
positive regulation of lipid transport (GO:0032370)	61	9	3.81	+	2.36	0.021	0.251
endodermal cell differentiation (GO:0035987)	41	7	2.56	+	2.73	0.0212	0.254
fatty-acyl-CoA metabolic process (GO:0035337)	41	7	2.56	+	2.73	0.0212	0.254
positive regulation of mononuclear cell proliferation (GO:0032946)	134	16	8.37	+	1.91	0.0213	0.254
regulation of actin filament depolymerization (GO:0030834)	51	8	3.18	+	2.51	0.0215	0.256
regulation of glycolytic process (GO:0006110)	80	11	5	+	2.2	0.0216	0.257
phagocytosis, recognition (GO:0006910)	106	1	6.62	-	0.15	0.0216	0.257
negative regulation of peptidase activity (GO:0010466)	257	26	16.05	+	1.62	0.0218	0.259
lipid homeostasis (GO:0055088)	135	16	8.43	+	1.9	0.0219	0.26
positive regulation of organelle assembly (GO:1902117)	73	0	4.56	-	< 0.01	0.022	0.262
negative regulation of lipid catabolic process (GO:0050995)	23	5	1.44	+	3.48	0.0221	0.261
glucose 6-phosphate metabolic process (GO:0051156)	23	5	1.44	+	3.48	0.0221	0.261
regulation of protein homodimerization activity (GO:0043496)	23	5	1.44	+	3.48	0.0221	0.261
defense response to protozoan (GO:0042832)	23	5	1.44	+	3.48	0.0221	0.261
phosphatidylethanolamine metabolic process (GO:0046337)	23	5	1.44	+	3.48	0.0221	0.261
regulation of ventricular cardiac muscle cell membrane repolarization (GO:0060307)	23	5	1.44	+	3.48	0.0221	0.262
glutamine metabolic process (GO:0006541)	23	5	1.44	+	3.48	0.0221	0.262
positive regulation of protein deacetylation (GO:0090312)	23	5	1.44	+	3.48	0.0221	0.262
endoplasmic reticulum calcium ion homeostasis (GO:0032469)	23	5	1.44	+	3.48	0.0221	0.262
regulation of cellular ketone metabolic process (GO:0010565)	181	20	11.3	+	1.77	0.0222	0.261
purine ribonucleotide catabolic process (GO:0009154)	32	6	2	+	3	0.0224	0.263
mRNA export from nucleus (GO:0006406)	109	1	6.81	-	0.15	0.0224	0.263
mRNA-containing ribonucleoprotein complex export from nucleus (GO:0071427)	109	1	6.81	-	0.15	0.0224	0.263
blood vessel remodeling (GO:0001974)	32	6	2	+	3	0.0224	0.264
regulation of macrophage cytokine production (GO:0010935)	15	4	0.94	+	4.27	0.0227	0.265
positive regulation of endothelial cell chemotaxis (GO:2001028)	15	4	0.94	+	4.27	0.0227	0.266
regulation of hepatocyte proliferation (GO:2000345)	15	4	0.94	+	4.27	0.0227	0.266
induction of positive chemotaxis (GO:0050930)	15	4	0.94	+	4.27	0.0227	0.266
muscle cell fate commitment (GO:0042693)	15	4	0.94	+	4.27	0.0227	0.266
negative regulation of neurogenesis (GO:0050768)	294	29	18.36	+	1.58	0.0228	0.267
positive regulation of DNA-binding transcription factor activity (GO:0051091)	265	27	16.55	+	1.63	0.0229	0.268
organic acid catabolic process (GO:0016054)	265	27	16.55	+	1.63	0.0229	0.268
carboxylic acid catabolic process (GO:0046395)	265	27	16.55	+	1.63	0.0229	0.268
regulation of signal transduction by p53 class mediator (GO:1901796)	183	20	11.43	+	1.75	0.0231	0.27
kidney development (GO:0001822)	266	27	16.61	+	1.63	0.0232	0.27
regulation of female receptivity (GO:0045924)	8	3	0.5	+	6.01	0.0234	0.271
phosphatidylglycerol biosynthetic process (GO:0006655)	8	3	0.5	+	6.01	0.0234	0.272
protein transport within lipid bilayer (GO:0032594)	8	3	0.5	+	6.01	0.0234	0.272
regulation of cardiac muscle cell action potential involved in regulation of contraction (GO:0098909)	8	3	0.5	+	6.01	0.0234	0.272
regulation of skeletal muscle tissue regeneration (GO:0043416)	8	3	0.5	+	6.01	0.0234	0.272
release of sequestered calcium ion into cytosol by sarcoplasmic reticulum (GO:0014808)	8	3	0.5	+	6.01	0.0234	0.272
regulation of potassium ion import (GO:1903286)	8	3	0.5	+	6.01	0.0234	0.273
regulation of leukocyte tethering or rolling (GO:1903236)	8	3	0.5	+	6.01	0.0234	0.273
smooth muscle contraction (GO:0006939)	52	8	3.25	+	2.46	0.0235	0.273
negative regulation of mRNA catabolic process (GO:1902373)	52	8	3.25	+	2.46	0.0235	0.273
regulation of cardiac muscle cell proliferation (GO:0060043)	42	7	2.62	+	2.67	0.0236	0.272
response to dexamethasone (GO:0071548)	42	7	2.62	+	2.67	0.0236	0.272
negative regulation of gliogenesis (GO:0014014)	42	7	2.62	+	2.67	0.0236	0.272
neuroinflammatory response (GO:0150076)	42	7	2.62	+	2.67	0.0236	0.272
response to transforming growth factor beta (GO:0071559)	160	18	9.99	+	1.8	0.0236	0.272
negative regulation of Wnt signaling pathway (GO:0030178)	209	22	13.05	+	1.69	0.0237	0.274
regulation of BMP signaling pathway (GO:0030510)	100	13	6.24	+	2.08	0.0238	0.274
negative regulation of cell growth (GO:0030308)	185	20	11.55	+	1.73	0.0243	0.279
regulation of inflammatory response (GO:0050727)	334	32	20.86	+	1.53	0.0244	0.28
regulation of hormone secretion (GO:0046883)	270	27	16.86	+	1.6	0.0244	0.281
regulation of organelle organization (GO:0033043)	1284	101	80.17	+	1.26	0.0248	0.285
monocarboxylic acid biosynthetic process (GO:0072330)	186	20	11.61	+	1.72	0.0249	0.286
response to estradiol (GO:0032355)	139	16	8.68	+	1.84	0.025	0.286
negative regulation of organ growth (GO:0046621)	33	6	2.06	+	2.91	0.0252	0.287
mating (GO:0007618)	33	6	2.06	+	2.91	0.0252	0.287
regulation of isotype switching (GO:0045191)	33	6	2.06	+	2.91	0.0252	0.288
erythrocyte development (GO:0048821)	33	6	2.06	+	2.91	0.0252	0.288
regulation of vascular endothelial growth factor receptor signaling pathway (GO:0030947)	33	6	2.06	+	2.91	0.0252	0.288
ribonucleotide catabolic process (GO:0009261)	33	6	2.06	+	2.91	0.0252	0.288
epithelial cell migration (GO:0010631)	83	11	5.18	+	2.12	0.0252	0.288
positive regulation of cellular response to insulin stimulus (GO:1900078)	24	5	1.5	+	3.34	0.0254	0.289
response to protozoan (GO:0001562)	24	5	1.5	+	3.34	0.0254	0.29
positive regulation of lipid catabolic process (GO:0050996)	24	5	1.5	+	3.34	0.0254	0.29
inositol phosphate-mediated signaling (GO:0048016)	24	5	1.5	+	3.34	0.0254	0.29
regulation of cell morphogenesis involved in differentiation (GO:0010769)	307	30	19.17	+	1.57	0.0255	0.29
response to corticosteroid (GO:0031960)	163	18	10.18	+	1.77	0.0257	0.292
anion transmembrane transport (GO:0098656)	273	27	17.05	+	1.58	0.0257	0.292
cranial nerve development (GO:0021545)	53	8	3.31	+	2.42	0.0258	0.292
protein K48-linked ubiquitination (GO:0070936)	53	8	3.31	+	2.42	0.0258	0.292
positive regulation of leukocyte proliferation (GO:0070665)	140	16	8.74	+	1.83	0.0259	0.293
peptidyl-tyrosine dephosphorylation (GO:0035335)	103	13	6.43	+	2.02	0.026	0.294
respiratory gaseous exchange by respiratory system (GO:0007585)	43	7	2.68	+	2.61	0.0261	0.295
regulation of glial cell differentiation (GO:0045685)	70	10	4.37	+	2.29	0.0263	0.297
endoplasmic reticulum organization (GO:0007029)	70	10	4.37	+	2.29	0.0263	0.297
gliogenesis (GO:0042063)	219	23	13.67	+	1.68	0.0263	0.297
cell fate commitment (GO:0045165)	247	25	15.42	+	1.62	0.0264	0.298
Notch signaling pathway (GO:0007219)	123	15	7.68	+	1.95	0.0265	0.299
RNA splicing, via transesterification reactions (GO:0000375)	298	9	18.61	-	0.48	0.0268	0.302
regulation of vesicle-mediated transport (GO:0060627)	548	48	34.22	+	1.4	0.0269	0.303
negative regulation of fibroblast growth factor receptor signaling pathway (GO:0040037)	16	4	1	+	4	0.027	0.303
dendrite self-avoidance (GO:0070593)	16	4	1	+	4	0.027	0.303
positive regulation of fatty acid oxidation (GO:0046321)	16	4	1	+	4	0.027	0.303
negative regulation of T-helper cell differentiation (GO:0045623)	16	4	1	+	4	0.027	0.304
G protein-coupled glutamate receptor signaling pathway (GO:0007216)	16	4	1	+	4	0.027	0.304
positive regulation of sodium ion transmembrane transporter activity (GO:2000651)	16	4	1	+	4	0.027	0.304
positive regulation of cell cycle (GO:0045787)	385	36	24.04	+	1.5	0.0271	0.304
mRNA transport (GO:0051028)	159	3	9.93	-	0.3	0.0272	0.304
regulation of cellular response to insulin stimulus (GO:1900076)	71	10	4.43	+	2.26	0.0274	0.306
chemical synaptic transmission, postsynaptic (GO:0099565)	71	10	4.43	+	2.26	0.0274	0.307
RNA phosphodiester bond hydrolysis (GO:0090501)	160	3	9.99	-	0.3	0.0275	0.307
nuclear export (GO:0051168)	160	3	9.99	-	0.3	0.0275	0.307
negative regulation of nervous system development (GO:0051961)	313	30	19.54	+	1.54	0.0276	0.308
response to acid chemical (GO:0001101)	350	33	21.85	+	1.51	0.0277	0.309
response to glucocorticoid (GO:0051384)	147	17	9.18	+	1.85	0.0279	0.31
regulation of superoxide metabolic process (GO:0090322)	34	6	2.12	+	2.83	0.0282	0.313
positive regulation of morphogenesis of an epithelium (GO:1905332)	34	6	2.12	+	2.83	0.0282	0.313
phosphatidylcholine biosynthetic process (GO:0006656)	34	6	2.12	+	2.83	0.0282	0.314
regulation of cellular protein catabolic process (GO:1903362)	251	25	15.67	+	1.6	0.0284	0.316
cellular response to hexose stimulus (GO:0071331)	72	10	4.5	+	2.22	0.0286	0.317
positive regulation of blood circulation (GO:1903524)	72	10	4.5	+	2.22	0.0286	0.317
regulation of plasma lipoprotein particle levels (GO:0097006)	72	10	4.5	+	2.22	0.0286	0.317
outflow tract morphogenesis (GO:0003151)	72	10	4.5	+	2.22	0.0286	0.317
endocardial cushion development (GO:0003197)	44	7	2.75	+	2.55	0.0287	0.317
plasma lipoprotein particle organization (GO:0071827)	44	7	2.75	+	2.55	0.0287	0.318
lamellipodium organization (GO:0097581)	44	7	2.75	+	2.55	0.0287	0.318
regulation of membrane depolarization (GO:0003254)	44	7	2.75	+	2.55	0.0287	0.318
negative regulation of angiogenesis (GO:0016525)	106	13	6.62	+	1.96	0.0288	0.318
organophosphate catabolic process (GO:0046434)	127	15	7.93	+	1.89	0.0288	0.318
thyroid gland development (GO:0030878)	25	5	1.56	+	3.2	0.0291	0.32
adrenal gland development (GO:0030325)	25	5	1.56	+	3.2	0.0291	0.32
negative regulation of ATP metabolic process (GO:1903579)	25	5	1.56	+	3.2	0.0291	0.32
negative regulation of locomotion (GO:0040013)	322	31	20.11	+	1.54	0.0291	0.32
positive regulation of focal adhesion assembly (GO:0051894)	25	5	1.56	+	3.2	0.0291	0.321
cellular response to stress (GO:0033554)	1704	129	106.4	+	1.21	0.0295	0.324
platelet degranulation (GO:0002576)	128	15	7.99	+	1.88	0.0296	0.325
kidney epithelium development (GO:0072073)	128	15	7.99	+	1.88	0.0296	0.325
epithelium migration (GO:0090132)	86	11	5.37	+	2.05	0.0297	0.326
forebrain neuroblast division (GO:0021873)	9	3	0.56	+	5.34	0.0299	0.322
positive regulation of mitotic cell cycle (GO:0045931)	151	17	9.43	+	1.8	0.0299	0.322
negative regulation of striated muscle contraction (GO:0045988)	9	3	0.56	+	5.34	0.0299	0.323
regulation of branching involved in salivary gland morphogenesis (GO:0060693)	9	3	0.56	+	5.34	0.0299	0.323
positive regulation of protein localization to early endosome (GO:1902966)	9	3	0.56	+	5.34	0.0299	0.323
regulation of protein localization to early endosome (GO:1902965)	9	3	0.56	+	5.34	0.0299	0.323
cellular response to monosaccharide stimulus (GO:0071326)	73	10	4.56	+	2.19	0.0299	0.323
regulation of protein heterodimerization activity (GO:0043497)	9	3	0.56	+	5.34	0.0299	0.324
regulation of Golgi to plasma membrane protein transport (GO:0042996)	9	3	0.56	+	5.34	0.0299	0.324
regulation of aerobic respiration (GO:1903715)	9	3	0.56	+	5.34	0.0299	0.324
regulation of cardiac muscle adaptation (GO:0010612)	9	3	0.56	+	5.34	0.0299	0.324
release of sequestered calcium ion into cytosol by endoplasmic reticulum (GO:1903514)	9	3	0.56	+	5.34	0.0299	0.324
cytoskeletal anchoring at nuclear membrane (GO:0090286)	9	3	0.56	+	5.34	0.0299	0.325
glycerol-3-phosphate metabolic process (GO:0006072)	9	3	0.56	+	5.34	0.0299	0.325
fructose 6-phosphate metabolic process (GO:0006002)	9	3	0.56	+	5.34	0.0299	0.325
regulation of mucus secretion (GO:0070255)	9	3	0.56	+	5.34	0.0299	0.325
female mating behavior (GO:0060180)	9	3	0.56	+	5.34	0.0299	0.326
positive regulation of hepatocyte proliferation (GO:2000347)	9	3	0.56	+	5.34	0.0299	0.326
negative regulation of T-helper 17 cell differentiation (GO:2000320)	9	3	0.56	+	5.34	0.0299	0.326
actin crosslink formation (GO:0051764)	9	3	0.56	+	5.34	0.0299	0.326
cAMP catabolic process (GO:0006198)	9	3	0.56	+	5.34	0.0299	0.326
regulation of cardiac muscle hypertrophy in response to stress (GO:1903242)	9	3	0.56	+	5.34	0.0299	0.327
plus-end-directed organelle transport along microtubule (GO:0072386)	9	3	0.56	+	5.34	0.0299	0.327
negative regulation of cytoplasmic translation (GO:2000766)	9	3	0.56	+	5.34	0.0299	0.327
peptidyl-serine phosphorylation (GO:0018105)	175	19	10.93	+	1.74	0.0299	0.327
secondary alcohol metabolic process (GO:1902652)	129	15	8.05	+	1.86	0.0304	0.327
nucleokinesis involved in cell motility in cerebral cortex radial glia guided migration (GO:0021817)	3	2	0.19	+	10.68	0.0306	0.32
somatic muscle development (GO:0007525)	3	2	0.19	+	10.68	0.0306	0.32
positive regulation of reciprocal meiotic recombination (GO:0010845)	3	2	0.19	+	10.68	0.0306	0.321
regulation of reciprocal meiotic recombination (GO:0010520)	3	2	0.19	+	10.68	0.0306	0.321
courtship behavior (GO:0007619)	3	2	0.19	+	10.68	0.0306	0.321
myotome development (GO:0061055)	3	2	0.19	+	10.68	0.0306	0.321
ventricular zone neuroblast division (GO:0021847)	3	2	0.19	+	10.68	0.0306	0.321
medium-chain fatty-acyl-CoA metabolic process (GO:0036112)	3	2	0.19	+	10.68	0.0306	0.322
SNARE complex disassembly (GO:0035494)	3	2	0.19	+	10.68	0.0306	0.322
penile erection (GO:0043084)	3	2	0.19	+	10.68	0.0306	0.322
epinephrine metabolic process (GO:0042414)	3	2	0.19	+	10.68	0.0306	0.322
re-entry into mitotic cell cycle (GO:0000320)	3	2	0.19	+	10.68	0.0306	0.323
response to hydrogen sulfide (GO:1904880)	3	2	0.19	+	10.68	0.0306	0.323
olfactory placode formation (GO:0030910)	3	2	0.19	+	10.68	0.0306	0.323
negative regulation of aspartic-type peptidase activity (GO:1905246)	3	2	0.19	+	10.68	0.0306	0.323
glycolate metabolic process (GO:0009441)	3	2	0.19	+	10.68	0.0306	0.323
tendon formation (GO:0035992)	3	2	0.19	+	10.68	0.0306	0.324
tendon cell differentiation (GO:0035990)	3	2	0.19	+	10.68	0.0306	0.324
nuclear matrix organization (GO:0043578)	3	2	0.19	+	10.68	0.0306	0.324
positive regulation of relaxation of muscle (GO:1901079)	3	2	0.19	+	10.68	0.0306	0.324
calcium ion import into sarcoplasmic reticulum (GO:1990036)	3	2	0.19	+	10.68	0.0306	0.324
sarcomerogenesis (GO:0048769)	3	2	0.19	+	10.68	0.0306	0.325
protein K6-linked deubiquitination (GO:0044313)	3	2	0.19	+	10.68	0.0306	0.325
skeletal muscle tissue growth (GO:0048630)	3	2	0.19	+	10.68	0.0306	0.325
'de novo' AMP biosynthetic process (GO:0044208)	3	2	0.19	+	10.68	0.0306	0.325
establishment or maintenance of neuroblast polarity (GO:0045196)	3	2	0.19	+	10.68	0.0306	0.326
negative regulation of histone phosphorylation (GO:0033128)	3	2	0.19	+	10.68	0.0306	0.326
peptidyl-glutamate ADP-deribosylation (GO:0140291)	3	2	0.19	+	10.68	0.0306	0.326
NADH oxidation (GO:0006116)	3	2	0.19	+	10.68	0.0306	0.326
nuclear matrix anchoring at nuclear membrane (GO:0090292)	3	2	0.19	+	10.68	0.0306	0.326
olfactory placode development (GO:0071698)	3	2	0.19	+	10.68	0.0306	0.327
thyroid hormone mediated signaling pathway (GO:0002154)	3	2	0.19	+	10.68	0.0306	0.327
establishment of neuroblast polarity (GO:0045200)	3	2	0.19	+	10.68	0.0306	0.327
asparaginyl-tRNA aminoacylation (GO:0006421)	3	2	0.19	+	10.68	0.0306	0.327
regulation of lipid transporter activity (GO:0110112)	3	2	0.19	+	10.68	0.0306	0.328
lactate biosynthetic process (GO:0019249)	3	2	0.19	+	10.68	0.0306	0.328
regulation of muscle filament sliding (GO:0032971)	3	2	0.19	+	10.68	0.0306	0.328
thyroid-stimulating hormone-secreting cell differentiation (GO:0060129)	3	2	0.19	+	10.68	0.0306	0.328
olfactory placode morphogenesis (GO:0071699)	3	2	0.19	+	10.68	0.0306	0.328
regulation of calcium:sodium antiporter activity (GO:1903279)	3	2	0.19	+	10.68	0.0306	0.329
glycerol-3-phosphate catabolic process (GO:0046168)	3	2	0.19	+	10.68	0.0306	0.329
involuntary skeletal muscle contraction (GO:0003011)	3	2	0.19	+	10.68	0.0306	0.329
mitotic sister chromatid cohesion, centromeric (GO:0071962)	3	2	0.19	+	10.68	0.0306	0.329
activation of MAPK activity (GO:0000187)	152	17	9.49	+	1.79	0.0306	0.329
regulation of cellular biosynthetic process (GO:0031326)	4216	296	263.25	+	1.12	0.0306	0.329
regulation of stress-activated MAPK cascade (GO:0032872)	228	23	14.24	+	1.62	0.0308	0.321
cytoskeleton-dependent cytokinesis (GO:0061640)	99	1	6.18	-	0.16	0.031	0.324
regulation of actin filament organization (GO:0110053)	263	26	16.42	+	1.58	0.0312	0.325
anion transport (GO:0006820)	580	50	36.22	+	1.38	0.0312	0.326
regulation of dendritic spine development (GO:0060998)	74	10	4.62	+	2.16	0.0313	0.326
sodium ion transport (GO:0006814)	153	17	9.55	+	1.78	0.0313	0.326
cellular response to transforming growth factor beta stimulus (GO:0071560)	153	17	9.55	+	1.78	0.0313	0.326
response to calcium ion (GO:0051592)	153	17	9.55	+	1.78	0.0313	0.326
positive regulation of microtubule polymerization or depolymerization (GO:0031112)	35	6	2.19	+	2.75	0.0314	0.325
negative regulation of cellular response to insulin stimulus (GO:1900077)	35	6	2.19	+	2.75	0.0314	0.325
eye photoreceptor cell development (GO:0042462)	35	6	2.19	+	2.75	0.0314	0.325
negative regulation of production of molecular mediator of immune response (GO:0002701)	35	6	2.19	+	2.75	0.0314	0.325
negative regulation of animal organ morphogenesis (GO:0110111)	35	6	2.19	+	2.75	0.0314	0.326
positive regulation of interleukin-12 production (GO:0032735)	35	6	2.19	+	2.75	0.0314	0.326
cellular response to osmotic stress (GO:0071470)	35	6	2.19	+	2.75	0.0314	0.326
tricarboxylic acid cycle (GO:0006099)	35	6	2.19	+	2.75	0.0314	0.326
negative regulation of calcium ion transmembrane transporter activity (GO:1901020)	35	6	2.19	+	2.75	0.0314	0.326
negative regulation of response to external stimulus (GO:0032102)	367	34	22.92	+	1.48	0.0315	0.325
negative regulation of secretion by cell (GO:1903531)	203	21	12.68	+	1.66	0.0315	0.326
embryonic cranial skeleton morphogenesis (GO:0048701)	45	7	2.81	+	2.49	0.0316	0.326
lactation (GO:0007595)	45	7	2.81	+	2.49	0.0316	0.326
negative regulation of canonical Wnt signaling pathway (GO:0090090)	178	19	11.11	+	1.71	0.0318	0.328
response to insecticide (GO:0017085)	17	4	1.06	+	3.77	0.0319	0.327
response to caffeine (GO:0031000)	17	4	1.06	+	3.77	0.0319	0.327
positive regulation of voltage-gated potassium channel activity (GO:1903818)	17	4	1.06	+	3.77	0.0319	0.327
mesenchymal cell proliferation (GO:0010463)	17	4	1.06	+	3.77	0.0319	0.327
nitric oxide metabolic process (GO:0046209)	17	4	1.06	+	3.77	0.0319	0.327
protein ubiquitination (GO:0016567)	687	58	42.9	+	1.35	0.0319	0.327
branching involved in salivary gland morphogenesis (GO:0060445)	17	4	1.06	+	3.77	0.0319	0.328
cellular sodium ion homeostasis (GO:0006883)	17	4	1.06	+	3.77	0.0319	0.328
post-embryonic animal organ development (GO:0048569)	17	4	1.06	+	3.77	0.0319	0.328
response to diuretic (GO:0036270)	17	4	1.06	+	3.77	0.0319	0.328
mammary gland development (GO:0030879)	131	15	8.18	+	1.83	0.0323	0.33
positive regulation of Wnt signaling pathway (GO:0030177)	179	19	11.18	+	1.7	0.0326	0.333
regulation of lipopolysaccharide-mediated signaling pathway (GO:0031664)	26	5	1.62	+	3.08	0.0331	0.337
negative regulation of cardiac muscle hypertrophy (GO:0010614)	26	5	1.62	+	3.08	0.0331	0.337
fluid transport (GO:0042044)	26	5	1.62	+	3.08	0.0331	0.337
cardiac epithelial to mesenchymal transition (GO:0060317)	26	5	1.62	+	3.08	0.0331	0.338
endothelium development (GO:0003158)	93	12	5.81	+	2.07	0.0332	0.339
protein transport along microtubule (GO:0098840)	67	0	4.18	-	< 0.01	0.0333	0.339
microtubule-based protein transport (GO:0099118)	67	0	4.18	-	< 0.01	0.0333	0.339
maintenance of protein location (GO:0045185)	110	13	6.87	+	1.89	0.0338	0.344
positive regulation of cell morphogenesis involved in differentiation (GO:0010770)	156	17	9.74	+	1.75	0.0339	0.344
glycerolipid metabolic process (GO:0046486)	379	35	23.66	+	1.48	0.0339	0.344
ribosomal small subunit biogenesis (GO:0042274)	69	0	4.31	-	< 0.01	0.0345	0.35
mitochondrion localization (GO:0051646)	46	7	2.87	+	2.44	0.0346	0.351
phosphatidylcholine metabolic process (GO:0046470)	76	10	4.75	+	2.11	0.0346	0.351
nucleic acid transport (GO:0050657)	197	5	12.3	-	0.41	0.0347	0.351
RNA transport (GO:0050658)	197	5	12.3	-	0.41	0.0347	0.352
morphogenesis of a branching epithelium (GO:0061138)	157	17	9.8	+	1.73	0.0348	0.353
lamellipodium assembly (GO:0030032)	36	6	2.25	+	2.67	0.0349	0.352
establishment of RNA localization (GO:0051236)	199	5	12.43	-	0.4	0.0349	0.352
regulation of protein targeting to membrane (GO:0090313)	36	6	2.25	+	2.67	0.0349	0.353
regulation of voltage-gated calcium channel activity (GO:1901385)	36	6	2.25	+	2.67	0.0349	0.353
protein-DNA complex assembly (GO:0065004)	200	5	12.49	-	0.4	0.0351	0.354
chromosome organization (GO:0051276)	1056	49	65.94	-	0.74	0.0357	0.359
segmentation (GO:0035282)	96	12	5.99	+	2	0.0358	0.361
phagocytosis, engulfment (GO:0006911)	127	2	7.93	-	0.25	0.0359	0.362
regulation of gene silencing (GO:0060968)	127	2	7.93	-	0.25	0.0359	0.362
multi-multicellular organism process (GO:0044706)	217	22	13.55	+	1.62	0.0367	0.369
regulation of purine nucleotide metabolic process (GO:1900542)	117	14	7.31	+	1.92	0.0369	0.371
regulation of protein localization to membrane (GO:1905475)	190	20	11.86	+	1.69	0.0369	0.371
epidermis development (GO:0008544)	413	15	25.79	-	0.58	0.037	0.372
immune effector process (GO:0002252)	1076	50	67.19	-	0.74	0.0371	0.373
regulation of cell growth involved in cardiac muscle cell development (GO:0061050)	18	4	1.12	+	3.56	0.0372	0.368
positive regulation of transcription of Notch receptor target (GO:0007221)	18	4	1.12	+	3.56	0.0372	0.369
kidney mesenchyme development (GO:0072074)	18	4	1.12	+	3.56	0.0372	0.369
cellular response to ATP (GO:0071318)	18	4	1.12	+	3.56	0.0372	0.369
negative regulation of sodium ion transport (GO:0010766)	18	4	1.12	+	3.56	0.0372	0.369
positive regulation of protein kinase C signaling (GO:0090037)	10	3	0.62	+	4.8	0.0372	0.37
positive regulation of fatty acid beta-oxidation (GO:0032000)	10	3	0.62	+	4.8	0.0372	0.37
positive regulation of isotype switching to IgG isotypes (GO:0048304)	10	3	0.62	+	4.8	0.0372	0.37
coenzyme A biosynthetic process (GO:0015937)	10	3	0.62	+	4.8	0.0372	0.37
gene silencing (GO:0016458)	152	3	9.49	-	0.32	0.0372	0.37
regulation of removal of superoxide radicals (GO:2000121)	10	3	0.62	+	4.8	0.0372	0.371
IMP biosynthetic process (GO:0006188)	10	3	0.62	+	4.8	0.0372	0.371
regulation of store-operated calcium channel activity (GO:1901339)	10	3	0.62	+	4.8	0.0372	0.371
regulation of tubulin deacetylation (GO:0090043)	10	3	0.62	+	4.8	0.0372	0.371
negative regulation of erythrocyte differentiation (GO:0045647)	10	3	0.62	+	4.8	0.0372	0.372
glutathione catabolic process (GO:0006751)	10	3	0.62	+	4.8	0.0372	0.372
regulation of endocytic recycling (GO:2001135)	10	3	0.62	+	4.8	0.0372	0.372
negative regulation of T-helper 17 type immune response (GO:2000317)	10	3	0.62	+	4.8	0.0372	0.372
positive regulation of brown fat cell differentiation (GO:0090336)	10	3	0.62	+	4.8	0.0372	0.372
positive regulation of epidermal growth factor-activated receptor activity (GO:0045741)	10	3	0.62	+	4.8	0.0372	0.373
peptidyl-arginine modification (GO:0018195)	27	5	1.69	+	2.97	0.0373	0.368
focal adhesion assembly (GO:0048041)	27	5	1.69	+	2.97	0.0373	0.368
mRNA transcription (GO:0009299)	27	5	1.69	+	2.97	0.0373	0.368
innervation (GO:0060384)	27	5	1.69	+	2.97	0.0373	0.369
positive regulation of syncytium formation by plasma membrane fusion (GO:0060143)	27	5	1.69	+	2.97	0.0373	0.369
cell-substrate adherens junction assembly (GO:0007045)	27	5	1.69	+	2.97	0.0373	0.369
response to dietary excess (GO:0002021)	27	5	1.69	+	2.97	0.0373	0.369
regulation of cardiac muscle cell membrane repolarization (GO:0099623)	27	5	1.69	+	2.97	0.0373	0.369
substrate-dependent cell migration (GO:0006929)	27	5	1.69	+	2.97	0.0373	0.37
regulation of insulin receptor signaling pathway (GO:0046626)	63	9	3.93	+	2.29	0.0374	0.367
positive regulation of actin filament bundle assembly (GO:0032233)	63	9	3.93	+	2.29	0.0374	0.368
neuron projection extension (GO:1990138)	63	9	3.93	+	2.29	0.0374	0.368
negative regulation of BMP signaling pathway (GO:0030514)	63	9	3.93	+	2.29	0.0374	0.368
cell-cell signaling by wnt (GO:0198738)	355	33	22.17	+	1.49	0.0374	0.368
Wnt signaling pathway (GO:0016055)	355	33	22.17	+	1.49	0.0374	0.368
cerebral cortex development (GO:0021987)	118	14	7.37	+	1.9	0.0376	0.368
renal system development (GO:0072001)	282	27	17.61	+	1.53	0.0377	0.369
lipid biosynthetic process (GO:0008610)	574	49	35.84	+	1.37	0.0377	0.369
regulation of gene expression (GO:0010468)	4495	313	280.67	+	1.12	0.0377	0.37
thymus development (GO:0048538)	47	7	2.93	+	2.39	0.0378	0.37
receptor clustering (GO:0043113)	47	7	2.93	+	2.39	0.0378	0.37
positive regulation of endothelial cell migration (GO:0010595)	98	12	6.12	+	1.96	0.038	0.372
morphogenesis of a branching structure (GO:0001763)	166	18	10.37	+	1.74	0.0382	0.373
Rho protein signal transduction (GO:0007266)	78	10	4.87	+	2.05	0.0383	0.373
regulation of nucleotide metabolic process (GO:0006140)	119	14	7.43	+	1.88	0.0383	0.373
response to osmotic stress (GO:0006970)	78	10	4.87	+	2.05	0.0383	0.374
Wnt signaling pathway, calcium modulating pathway (GO:0007223)	37	6	2.31	+	2.6	0.0386	0.376
positive regulation of embryonic development (GO:0040019)	37	6	2.31	+	2.6	0.0386	0.376
positive regulation of glucose import (GO:0046326)	37	6	2.31	+	2.6	0.0386	0.376
negative regulation of cytoskeleton organization (GO:0051494)	142	16	8.87	+	1.8	0.0386	0.376
brain development (GO:0007420)	742	61	46.33	+	1.32	0.0389	0.378
steroid hormone mediated signaling pathway (GO:0043401)	120	14	7.49	+	1.87	0.0391	0.38
modulation of chemical synaptic transmission (GO:0050804)	442	39	27.6	+	1.41	0.0394	0.383
RNA metabolic process (GO:0016070)	1677	84	104.71	-	0.8	0.0394	0.383
regulation of gliogenesis (GO:0014013)	121	14	7.56	+	1.85	0.04	0.388
regulation of cellular response to heat (GO:1900034)	79	10	4.93	+	2.03	0.0403	0.391
humoral immune response (GO:0006959)	344	12	21.48	-	0.56	0.0405	0.392
acylglycerol metabolic process (GO:0006639)	100	12	6.24	+	1.92	0.0407	0.394
nucleobase-containing compound transport (GO:0015931)	243	7	15.17	-	0.46	0.0408	0.395
ameboidal-type cell migration (GO:0001667)	170	18	10.61	+	1.7	0.0409	0.395
regulation of leukocyte migration (GO:0002685)	196	20	12.24	+	1.63	0.0409	0.395
neuron recognition (GO:0008038)	48	7	3	+	2.34	0.0412	0.398
mitotic G1/S transition checkpoint (GO:0044819)	66	9	4.12	+	2.18	0.0419	0.404
mitotic G1 DNA damage checkpoint (GO:0031571)	66	9	4.12	+	2.18	0.0419	0.404
regulation of stress-activated protein kinase signaling cascade (GO:0070302)	230	23	14.36	+	1.6	0.0419	0.404
response to metal ion (GO:0010038)	372	34	23.23	+	1.46	0.0419	0.404
replacement ossification (GO:0036075)	28	5	1.75	+	2.86	0.042	0.403
cell volume homeostasis (GO:0006884)	28	5	1.75	+	2.86	0.042	0.404
endochondral ossification (GO:0001958)	28	5	1.75	+	2.86	0.042	0.404
positive regulation of protein localization to membrane (GO:1905477)	123	14	7.68	+	1.82	0.0421	0.404
neutral lipid metabolic process (GO:0006638)	101	12	6.31	+	1.9	0.0422	0.405
cellular response to nutrient levels (GO:0031669)	231	23	14.42	+	1.59	0.0424	0.406
organic anion transport (GO:0015711)	457	40	28.54	+	1.4	0.0424	0.407
negative regulation of myeloid cell differentiation (GO:0045638)	80	10	5	+	2	0.0425	0.407
organelle transport along microtubule (GO:0072384)	80	10	5	+	2	0.0425	0.407
endothelial cell differentiation (GO:0045446)	80	10	5	+	2	0.0425	0.407
positive regulation of heart growth (GO:0060421)	38	6	2.37	+	2.53	0.0426	0.407
peptidyl-cysteine modification (GO:0018198)	38	6	2.37	+	2.53	0.0426	0.407
platelet formation (GO:0030220)	19	4	1.19	+	3.37	0.043	0.409
regulation of interleukin-2 biosynthetic process (GO:0045076)	19	4	1.19	+	3.37	0.043	0.41
response to magnesium ion (GO:0032026)	19	4	1.19	+	3.37	0.043	0.41
regulation of epithelial tube formation (GO:1905276)	19	4	1.19	+	3.37	0.043	0.41
positive regulation of bone remodeling (GO:0046852)	19	4	1.19	+	3.37	0.043	0.41
positive regulation of bone resorption (GO:0045780)	19	4	1.19	+	3.37	0.043	0.411
adaptive thermogenesis (GO:1990845)	19	4	1.19	+	3.37	0.043	0.411
regulation of intracellular protein transport (GO:0033157)	233	23	14.55	+	1.58	0.0434	0.413
G1 DNA damage checkpoint (GO:0044783)	67	9	4.18	+	2.15	0.0437	0.415
regulation of adherens junction organization (GO:1903391)	67	9	4.18	+	2.15	0.0437	0.415
regulation of branching involved in salivary gland morphogenesis by mesenchymal-epithelial signaling (GO:0060665)	4	2	0.25	+	8.01	0.0442	0.408
diacylglycerol catabolic process (GO:0046340)	4	2	0.25	+	8.01	0.0442	0.408
phosphocreatine biosynthetic process (GO:0046314)	4	2	0.25	+	8.01	0.0442	0.408
negative regulation of isotype switching (GO:0045829)	4	2	0.25	+	8.01	0.0442	0.408
skeletal muscle satellite cell maintenance involved in skeletal muscle regeneration (GO:0014834)	4	2	0.25	+	8.01	0.0442	0.409
regulation of skeletal muscle contraction by regulation of release of sequestered calcium ion (GO:0014809)	4	2	0.25	+	8.01	0.0442	0.409
regulation of mitotic cell cycle DNA replication (GO:1903463)	4	2	0.25	+	8.01	0.0442	0.409
negative regulation of female receptivity (GO:0007621)	4	2	0.25	+	8.01	0.0442	0.409
activation of cysteine-type endopeptidase activity involved in apoptotic signaling pathway (GO:0097296)	4	2	0.25	+	8.01	0.0442	0.41
regulation of glucose catabolic process to lactate via pyruvate (GO:1904023)	4	2	0.25	+	8.01	0.0442	0.41
regulation of lung blood pressure (GO:0014916)	4	2	0.25	+	8.01	0.0442	0.41
circadian regulation of translation (GO:0097167)	4	2	0.25	+	8.01	0.0442	0.41
membrane tubulation (GO:0097749)	4	2	0.25	+	8.01	0.0442	0.411
phosphagen biosynthetic process (GO:0042396)	4	2	0.25	+	8.01	0.0442	0.411
positive regulation of transcription via serum response element binding (GO:0010735)	4	2	0.25	+	8.01	0.0442	0.411
response to pyrethroid (GO:0046684)	4	2	0.25	+	8.01	0.0442	0.411
positive regulation of Golgi to plasma membrane protein transport (GO:0042998)	4	2	0.25	+	8.01	0.0442	0.412
positive regulation of epithelial tube formation (GO:1905278)	4	2	0.25	+	8.01	0.0442	0.412
L-alanine catabolic process (GO:0042853)	4	2	0.25	+	8.01	0.0442	0.412
L-alanine metabolic process (GO:0042851)	4	2	0.25	+	8.01	0.0442	0.412
regulation of synaptic membrane adhesion (GO:0099179)	4	2	0.25	+	8.01	0.0442	0.413
negative regulation of phosphatidylinositol 3-kinase activity (GO:0043553)	4	2	0.25	+	8.01	0.0442	0.413
retinal cell apoptotic process (GO:1990009)	4	2	0.25	+	8.01	0.0442	0.413
regulation of endosome organization (GO:1904978)	4	2	0.25	+	8.01	0.0442	0.413
plasma membrane lactate transport (GO:0035879)	4	2	0.25	+	8.01	0.0442	0.413
hydrogen sulfide biosynthetic process (GO:0070814)	4	2	0.25	+	8.01	0.0442	0.414
nerve growth factor processing (GO:0032455)	4	2	0.25	+	8.01	0.0442	0.414
negative regulation of phospholipid biosynthetic process (GO:0071072)	4	2	0.25	+	8.01	0.0442	0.414
negative regulation of protein deubiquitination (GO:0090086)	4	2	0.25	+	8.01	0.0442	0.414
endoplasmic reticulum tubular network membrane organization (GO:1990809)	4	2	0.25	+	8.01	0.0442	0.415
extraocular skeletal muscle development (GO:0002074)	4	2	0.25	+	8.01	0.0442	0.415
response to prolactin (GO:1990637)	4	2	0.25	+	8.01	0.0442	0.415
caveola assembly (GO:0070836)	4	2	0.25	+	8.01	0.0442	0.415
regulation of branch elongation involved in ureteric bud branching (GO:0072095)	4	2	0.25	+	8.01	0.0442	0.416
protein localization to plasma membrane raft (GO:0044860)	4	2	0.25	+	8.01	0.0442	0.416
phosphagen metabolic process (GO:0006599)	4	2	0.25	+	8.01	0.0442	0.416
desmosome assembly (GO:0002159)	4	2	0.25	+	8.01	0.0442	0.416
condensed mesenchymal cell proliferation (GO:0072137)	4	2	0.25	+	8.01	0.0442	0.417
positive regulation of ureteric bud formation (GO:0072107)	4	2	0.25	+	8.01	0.0442	0.417
regulation of ureteric bud formation (GO:0072106)	4	2	0.25	+	8.01	0.0442	0.417
phosphocreatine metabolic process (GO:0006603)	4	2	0.25	+	8.01	0.0442	0.417
malonyl-CoA metabolic process (GO:2001293)	4	2	0.25	+	8.01	0.0442	0.418
positive regulation of heart rate by epinephrine-norepinephrine (GO:0001996)	4	2	0.25	+	8.01	0.0442	0.418
olfactory nerve development (GO:0021553)	4	2	0.25	+	8.01	0.0442	0.418
positive regulation of interleukin-12 secretion (GO:2001184)	4	2	0.25	+	8.01	0.0442	0.418
regulation of lens fiber cell differentiation (GO:1902746)	4	2	0.25	+	8.01	0.0442	0.419
negative regulation of satellite cell differentiation (GO:1902725)	4	2	0.25	+	8.01	0.0442	0.419
regulation of NAD metabolic process (GO:1902688)	4	2	0.25	+	8.01	0.0442	0.419
positive regulation of androgen receptor activity (GO:2000825)	4	2	0.25	+	8.01	0.0442	0.419
negative regulation of leukocyte tethering or rolling (GO:1903237)	4	2	0.25	+	8.01	0.0442	0.42
protein sumoylation (GO:0016925)	90	1	5.62	-	0.18	0.0443	0.409
nephron development (GO:0072006)	125	14	7.81	+	1.79	0.0445	0.41
negative regulation of immune effector process (GO:0002698)	125	14	7.81	+	1.79	0.0445	0.41
negative regulation of endothelial cell migration (GO:0010596)	49	7	3.06	+	2.29	0.0448	0.411
negative regulation of myeloid leukocyte differentiation (GO:0002762)	49	7	3.06	+	2.29	0.0448	0.411
microtubule polymerization or depolymerization (GO:0031109)	49	7	3.06	+	2.29	0.0448	0.412
positive regulation of organ growth (GO:0046622)	49	7	3.06	+	2.29	0.0448	0.412
bone mineralization (GO:0030282)	49	7	3.06	+	2.29	0.0448	0.412
response to nicotine (GO:0035094)	49	7	3.06	+	2.29	0.0448	0.412
face development (GO:0060324)	49	7	3.06	+	2.29	0.0448	0.413
negative regulation of muscle adaptation (GO:0014745)	11	3	0.69	+	4.37	0.0453	0.413
positive regulation of mitochondrial calcium ion concentration (GO:0051561)	11	3	0.69	+	4.37	0.0453	0.414
protein auto-ADP-ribosylation (GO:0070213)	11	3	0.69	+	4.37	0.0453	0.414
positive regulation of mRNA 3'-end processing (GO:0031442)	11	3	0.69	+	4.37	0.0453	0.414
activation of MAPKKK activity (GO:0000185)	11	3	0.69	+	4.37	0.0453	0.414
positive regulation of oxidative phosphorylation (GO:1903862)	11	3	0.69	+	4.37	0.0453	0.414
negative regulation of immunoglobulin production (GO:0002638)	11	3	0.69	+	4.37	0.0453	0.415
alditol phosphate metabolic process (GO:0052646)	11	3	0.69	+	4.37	0.0453	0.415
angiotensin-activated signaling pathway (GO:0038166)	11	3	0.69	+	4.37	0.0453	0.415
protein mono-ADP-ribosylation (GO:0140289)	11	3	0.69	+	4.37	0.0453	0.415
glycosaminoglycan biosynthetic process (GO:0006024)	103	12	6.43	+	1.87	0.0455	0.415
regulation of DNA-binding transcription factor activity (GO:0051090)	428	38	26.72	+	1.42	0.0455	0.415
positive regulation of cytokine biosynthetic process (GO:0042108)	68	9	4.25	+	2.12	0.0456	0.415
epithelial to mesenchymal transition (GO:0001837)	68	9	4.25	+	2.12	0.0456	0.416
mesoderm development (GO:0007498)	126	14	7.87	+	1.78	0.0459	0.417
regulation of p38MAPK cascade (GO:1900744)	39	6	2.44	+	2.46	0.0468	0.425
positive regulation of heart contraction (GO:0045823)	39	6	2.44	+	2.46	0.0468	0.425
cellular modified amino acid catabolic process (GO:0042219)	29	5	1.81	+	2.76	0.0469	0.424
brown fat cell differentiation (GO:0050873)	29	5	1.81	+	2.76	0.0469	0.425
granulocyte differentiation (GO:0030851)	29	5	1.81	+	2.76	0.0469	0.425
histone phosphorylation (GO:0016572)	29	5	1.81	+	2.76	0.0469	0.425
negative regulation of protein localization to nucleus (GO:1900181)	29	5	1.81	+	2.76	0.0469	0.425
salivary gland morphogenesis (GO:0007435)	29	5	1.81	+	2.76	0.0469	0.426
regulation of syncytium formation by plasma membrane fusion (GO:0060142)	29	5	1.81	+	2.76	0.0469	0.426
pattern specification process (GO:0007389)	433	38	27.04	+	1.41	0.0471	0.426
regulation of organelle assembly (GO:1902115)	195	5	12.18	-	0.41	0.0472	0.427
protein polymerization (GO:0051258)	87	11	5.43	+	2.02	0.0474	0.428
cellular response to alcohol (GO:0097306)	87	11	5.43	+	2.02	0.0474	0.428
positive regulation of cell division (GO:0051781)	87	11	5.43	+	2.02	0.0474	0.429
regulation of reactive oxygen species metabolic process (GO:2000377)	182	19	11.36	+	1.67	0.0477	0.43
protein stabilization (GO:0050821)	182	19	11.36	+	1.67	0.0477	0.43
RNA modification (GO:0009451)	164	4	10.24	-	0.39	0.0482	0.434
response to fatty acid (GO:0070542)	88	11	5.49	+	2	0.0484	0.436
negative regulation of lipid metabolic process (GO:0045833)	88	11	5.49	+	2	0.0484	0.436
positive regulation of leukocyte chemotaxis (GO:0002690)	88	11	5.49	+	2	0.0484	0.436
ribonucleoside monophosphate metabolic process (GO:0009161)	50	7	3.12	+	2.24	0.0486	0.437
negative regulation of cell projection organization (GO:0031345)	184	19	11.49	+	1.65	0.0488	0.438
cellular response to acid chemical (GO:0071229)	212	21	13.24	+	1.59	0.0488	0.438
regulation of chemotaxis (GO:0050920)	212	21	13.24	+	1.59	0.0488	0.438
regulation of trans-synaptic signaling (GO:0099177)	443	39	27.66	+	1.41	0.0492	0.441
mammary gland alveolus development (GO:0060749)	20	4	1.25	+	3.2	0.0493	0.44
regulation of catecholamine metabolic process (GO:0042069)	20	4	1.25	+	3.2	0.0493	0.44
regulation of dopamine metabolic process (GO:0042053)	20	4	1.25	+	3.2	0.0493	0.44
positive regulation of myeloid leukocyte cytokine production involved in immune response (GO:0061081)	20	4	1.25	+	3.2	0.0493	0.44
lung epithelial cell differentiation (GO:0060487)	20	4	1.25	+	3.2	0.0493	0.441
regulation of T-helper 17 type immune response (GO:2000316)	20	4	1.25	+	3.2	0.0493	0.441
platelet morphogenesis (GO:0036344)	20	4	1.25	+	3.2	0.0493	0.441
negative regulation of CD4-positive, alpha-beta T cell differentiation (GO:0043371)	20	4	1.25	+	3.2	0.0493	0.441
mammary gland lobule development (GO:0061377)	20	4	1.25	+	3.2	0.0493	0.441
triglyceride biosynthetic process (GO:0019432)	20	4	1.25	+	3.2	0.0493	0.442
negative regulation of endopeptidase activity (GO:0010951)	247	24	15.42	+	1.56	0.0494	0.441
positive regulation of hemopoiesis (GO:1903708)	185	19	11.55	+	1.64	0.0495	0.441
negative regulation of apoptotic process (GO:0043066)	892	71	55.7	+	1.27	0.0495	0.441
negative regulation of proteolysis (GO:0045861)	356	32	22.23	+	1.44	0.0497	0.443
cellular response to glucose stimulus (GO:0071333)	70	9	4.37	+	2.06	0.0501	0.445
urogenital system development (GO:0001655)	317	29	19.79	+	1.47	0.0501	0.445
positive regulation of response to external stimulus (GO:0032103)	597	50	37.28	+	1.34	0.0504	0.448
regulation of apoptotic signaling pathway (GO:2001233)	404	36	25.23	+	1.43	0.0507	0.45
mesonephros development (GO:0001823)	90	11	5.62	+	1.96	0.0509	0.451
regulation of neural precursor cell proliferation (GO:2000177)	90	11	5.62	+	1.96	0.0509	0.451
positive regulation of secretion by cell (GO:1903532)	405	36	25.29	+	1.42	0.0509	0.451
response to testosterone (GO:0033574)	40	6	2.5	+	2.4	0.0512	0.454
protein K63-linked ubiquitination (GO:0070534)	40	6	2.5	+	2.4	0.0512	0.454
negative regulation of programmed cell death (GO:0043069)	907	72	56.63	+	1.27	0.0513	0.454
cell cycle process (GO:0022402)	979	77	61.13	+	1.26	0.0515	0.456
response to sterol (GO:0036314)	30	5	1.87	+	2.67	0.0522	0.46
regulation of histone deacetylation (GO:0031063)	30	5	1.87	+	2.67	0.0522	0.46
modification of morphology or physiology of other organism involved in symbiotic interaction (GO:0051817)	112	13	6.99	+	1.86	0.0522	0.46
regulation of cytoplasmic translation (GO:2000765)	30	5	1.87	+	2.67	0.0522	0.461
protein-lipid complex assembly (GO:0065005)	30	5	1.87	+	2.67	0.0522	0.461
positive regulation of filopodium assembly (GO:0051491)	30	5	1.87	+	2.67	0.0522	0.461
response to endoplasmic reticulum stress (GO:0034976)	252	24	15.73	+	1.53	0.0524	0.462
establishment of protein localization (GO:0045184)	1609	81	100.47	-	0.81	0.0525	0.463
regulation of macromolecule biosynthetic process (GO:0010556)	4082	284	254.88	+	1.11	0.0526	0.463
mRNA processing (GO:0006397)	473	19	29.53	-	0.64	0.0526	0.463
ammonium ion metabolic process (GO:0097164)	189	19	11.8	+	1.61	0.0529	0.465
regulation of leukocyte chemotaxis (GO:0002688)	113	13	7.06	+	1.84	0.0531	0.466
formation of primary germ layer (GO:0001704)	113	13	7.06	+	1.84	0.0531	0.467
negative regulation of cell death (GO:0060548)	994	78	62.07	+	1.26	0.0532	0.467
platelet activation (GO:0030168)	137	15	8.55	+	1.75	0.0534	0.468
coenzyme biosynthetic process (GO:0009108)	137	15	8.55	+	1.75	0.0534	0.469
regulation of protein stability (GO:0031647)	291	27	18.17	+	1.49	0.0537	0.47
organic cyclic compound biosynthetic process (GO:1901362)	1315	100	82.11	+	1.22	0.0537	0.47
cellular response to glucocorticoid stimulus (GO:0071385)	56	8	3.5	+	2.29	0.0538	0.471
regulation of actomyosin structure organization (GO:0110020)	92	11	5.74	+	1.91	0.0538	0.471
phospholipid transport (GO:0015914)	92	11	5.74	+	1.91	0.0538	0.471
carbohydrate derivative catabolic process (GO:1901136)	190	19	11.86	+	1.6	0.0539	0.471
positive regulation of autophagy of mitochondrion in response to mitochondrial depolarization (GO:1904925)	12	3	0.75	+	4	0.0542	0.471
regulation of isotype switching to IgG isotypes (GO:0048302)	12	3	0.75	+	4	0.0542	0.471
negative regulation of neuroinflammatory response (GO:0150079)	12	3	0.75	+	4	0.0542	0.471
axonal transport of mitochondrion (GO:0019896)	12	3	0.75	+	4	0.0542	0.471
calcineurin-NFAT signaling cascade (GO:0033173)	12	3	0.75	+	4	0.0542	0.472
negative regulation of platelet aggregation (GO:0090331)	12	3	0.75	+	4	0.0542	0.472
negative regulation of skeletal muscle tissue development (GO:0048642)	12	3	0.75	+	4	0.0542	0.472
positive regulation of protein localization to endosome (GO:1905668)	12	3	0.75	+	4	0.0542	0.472
endoplasmic reticulum tubular network organization (GO:0071786)	12	3	0.75	+	4	0.0542	0.473
nodal signaling pathway (GO:0038092)	12	3	0.75	+	4	0.0542	0.473
regulation of extent of cell growth (GO:0061387)	114	13	7.12	+	1.83	0.0542	0.473
protein localization to membrane (GO:0072657)	508	43	31.72	+	1.36	0.0542	0.473
organic acid transport (GO:0015849)	292	27	18.23	+	1.48	0.0543	0.471
carboxylic acid transport (GO:0046942)	292	27	18.23	+	1.48	0.0543	0.471
import into cell (GO:0098657)	675	55	42.15	+	1.3	0.0549	0.476
modification by host of symbiont morphology or physiology (GO:0051851)	72	9	4.5	+	2	0.0552	0.478
adaptive immune response based on somatic recombination of immune receptors built from immunoglobulin superfamily domains (GO:0002460)	275	9	17.17	-	0.52	0.0554	0.479
intracellular receptor signaling pathway (GO:0030522)	165	17	10.3	+	1.65	0.0557	0.482
protein localization to nucleus (GO:0034504)	165	17	10.3	+	1.65	0.0557	0.482
negative regulation of intracellular protein transport (GO:0090317)	41	6	2.56	+	2.34	0.0559	0.483
cyclic nucleotide metabolic process (GO:0009187)	41	6	2.56	+	2.34	0.0559	0.483
B cell proliferation (GO:0042100)	41	6	2.56	+	2.34	0.0559	0.483
mitochondrion transport along microtubule (GO:0047497)	21	4	1.31	+	3.05	0.0561	0.481
establishment of mitochondrion localization, microtubule-mediated (GO:0034643)	21	4	1.31	+	3.05	0.0561	0.481
negative regulation of adherens junction organization (GO:1903392)	21	4	1.31	+	3.05	0.0561	0.481
regulation of neurotransmitter uptake (GO:0051580)	21	4	1.31	+	3.05	0.0561	0.482
positive regulation of calcium ion import (GO:0090280)	21	4	1.31	+	3.05	0.0561	0.482
regulation of lipoprotein lipase activity (GO:0051004)	21	4	1.31	+	3.05	0.0561	0.482
entrainment of circadian clock by photoperiod (GO:0043153)	21	4	1.31	+	3.05	0.0561	0.482
reactive nitrogen species metabolic process (GO:2001057)	21	4	1.31	+	3.05	0.0561	0.483
regulation of endothelial cell chemotaxis (GO:2001026)	21	4	1.31	+	3.05	0.0561	0.483
cell migration involved in sprouting angiogenesis (GO:0002042)	21	4	1.31	+	3.05	0.0561	0.483
lung cell differentiation (GO:0060479)	21	4	1.31	+	3.05	0.0561	0.484
nucleobase-containing compound biosynthetic process (GO:0034654)	1098	85	68.56	+	1.24	0.0563	0.483
cellular respiration (GO:0045333)	166	17	10.37	+	1.64	0.0569	0.487
regulation of myeloid cell differentiation (GO:0045637)	228	22	14.24	+	1.55	0.057	0.488
cellular response to fatty acid (GO:0071398)	58	8	3.62	+	2.21	0.0572	0.489
negative regulation of sequestering of calcium ion (GO:0051283)	58	8	3.62	+	2.21	0.0572	0.489
long-chain fatty acid transport (GO:0015909)	58	8	3.62	+	2.21	0.0572	0.489
positive regulation of osteoblast differentiation (GO:0045669)	58	8	3.62	+	2.21	0.0572	0.49
regulation of vasoconstriction (GO:0019229)	58	8	3.62	+	2.21	0.0572	0.49
biomineral tissue development (GO:0031214)	94	11	5.87	+	1.87	0.0574	0.489
biomineralization (GO:0110148)	94	11	5.87	+	1.87	0.0574	0.49
regulation of fatty acid oxidation (GO:0046320)	31	5	1.94	+	2.58	0.0578	0.492
positive regulation of adherens junction organization (GO:1903393)	31	5	1.94	+	2.58	0.0578	0.492
cranial nerve morphogenesis (GO:0021602)	31	5	1.94	+	2.58	0.0578	0.493
regulation of cellular respiration (GO:0043457)	31	5	1.94	+	2.58	0.0578	0.493
peptidyl-serine modification (GO:0018209)	199	20	12.43	+	1.61	0.0581	0.494
locomotory behavior (GO:0007626)	200	20	12.49	+	1.6	0.0587	0.499
negative regulation of secretion (GO:0051048)	230	22	14.36	+	1.53	0.0587	0.499
stress-activated protein kinase signaling cascade (GO:0031098)	142	15	8.87	+	1.69	0.059	0.501
regulation of production of molecular mediator of immune response (GO:0002700)	142	15	8.87	+	1.69	0.059	0.501
regulation of protein import into nucleus (GO:0042306)	59	8	3.68	+	2.17	0.0592	0.502
negative regulation of RNA catabolic process (GO:1902369)	59	8	3.68	+	2.17	0.0592	0.503
cellular response to corticosteroid stimulus (GO:0071384)	59	8	3.68	+	2.17	0.0592	0.503
modulation of microtubule cytoskeleton involved in cerebral cortex radial glia guided migration (GO:0021815)	5	2	0.31	+	6.41	0.0595	0.492
type II pneumocyte differentiation (GO:0060510)	5	2	0.31	+	6.41	0.0595	0.492
fungiform papilla morphogenesis (GO:0061197)	5	2	0.31	+	6.41	0.0595	0.493
salivary gland cavitation (GO:0060662)	5	2	0.31	+	6.41	0.0595	0.493
disaccharide biosynthetic process (GO:0046351)	5	2	0.31	+	6.41	0.0595	0.493
tube lumen cavitation (GO:0060605)	5	2	0.31	+	6.41	0.0595	0.493
negative regulation of triglyceride catabolic process (GO:0010897)	5	2	0.31	+	6.41	0.0595	0.494
transepithelial chloride transport (GO:0030321)	5	2	0.31	+	6.41	0.0595	0.494
positive regulation of meiosis I (GO:0060903)	5	2	0.31	+	6.41	0.0595	0.494
regulation of branching involved in mammary gland duct morphogenesis (GO:0060762)	5	2	0.31	+	6.41	0.0595	0.494
negative regulation of SMAD protein complex assembly (GO:0010991)	5	2	0.31	+	6.41	0.0595	0.495
negative regulation of tubulin deacetylation (GO:1904428)	5	2	0.31	+	6.41	0.0595	0.495
pyruvate family amino acid catabolic process (GO:0009080)	5	2	0.31	+	6.41	0.0595	0.495
pyruvate family amino acid metabolic process (GO:0009078)	5	2	0.31	+	6.41	0.0595	0.495
toxin biosynthetic process (GO:0009403)	5	2	0.31	+	6.41	0.0595	0.496
protein K29-linked deubiquitination (GO:0035523)	5	2	0.31	+	6.41	0.0595	0.496
parkin-mediated stimulation of mitophagy in response to mitochondrial depolarization (GO:0061734)	5	2	0.31	+	6.41	0.0595	0.496
negative regulation of leukocyte adhesion to vascular endothelial cell (GO:1904995)	5	2	0.31	+	6.41	0.0595	0.497
regulation of fermentation (GO:0043465)	5	2	0.31	+	6.41	0.0595	0.497
positive regulation of skeletal muscle tissue regeneration (GO:0043415)	5	2	0.31	+	6.41	0.0595	0.497
putrescine biosynthetic process (GO:0009446)	5	2	0.31	+	6.41	0.0595	0.497
positive regulation of the force of heart contraction (GO:0098735)	5	2	0.31	+	6.41	0.0595	0.498
cell wall macromolecule metabolic process (GO:0044036)	5	2	0.31	+	6.41	0.0595	0.498
retrograde neuronal dense core vesicle transport (GO:1990049)	5	2	0.31	+	6.41	0.0595	0.498
anterograde neuronal dense core vesicle transport (GO:1990048)	5	2	0.31	+	6.41	0.0595	0.498
mesenchyme migration (GO:0090131)	5	2	0.31	+	6.41	0.0595	0.499
myoblast fate commitment (GO:0048625)	5	2	0.31	+	6.41	0.0595	0.499
positive regulation of adenylate cyclase-activating G protein-coupled receptor signaling pathway (GO:0106071)	5	2	0.31	+	6.41	0.0595	0.499
regulation of membrane depolarization during cardiac muscle cell action potential (GO:1900825)	5	2	0.31	+	6.41	0.0595	0.499
vitamin D3 metabolic process (GO:0070640)	5	2	0.31	+	6.41	0.0595	0.5
negative regulation of lipid kinase activity (GO:0090219)	5	2	0.31	+	6.41	0.0595	0.5
negative regulation of filopodium assembly (GO:0051490)	5	2	0.31	+	6.41	0.0595	0.5
cellular water homeostasis (GO:0009992)	5	2	0.31	+	6.41	0.0595	0.5
AMP biosynthetic process (GO:0006167)	5	2	0.31	+	6.41	0.0595	0.501
negative regulation of fatty acid beta-oxidation (GO:0031999)	5	2	0.31	+	6.41	0.0595	0.501
positive regulation of inclusion body assembly (GO:0090261)	5	2	0.31	+	6.41	0.0595	0.501
regulation of L-glutamate import across plasma membrane (GO:0002036)	5	2	0.31	+	6.41	0.0595	0.502
regulation of Rho-dependent protein serine/threonine kinase activity (GO:2000298)	5	2	0.31	+	6.41	0.0595	0.502
protein transport into membrane raft (GO:0032596)	5	2	0.31	+	6.41	0.0595	0.502
negative regulation of peptidyl-cysteine S-nitrosylation (GO:1902083)	5	2	0.31	+	6.41	0.0595	0.502
cell wall organization or biogenesis (GO:0071554)	5	2	0.31	+	6.41	0.0595	0.503
alanine catabolic process (GO:0006524)	5	2	0.31	+	6.41	0.0595	0.503
alanine metabolic process (GO:0006522)	5	2	0.31	+	6.41	0.0595	0.503
positive regulation of endothelial cell chemotaxis by VEGF-activated vascular endothelial growth factor receptor signaling pathway (GO:0038033)	5	2	0.31	+	6.41	0.0595	0.503
triglyceride transport (GO:0034197)	5	2	0.31	+	6.41	0.0595	0.504
acylglycerol transport (GO:0034196)	5	2	0.31	+	6.41	0.0595	0.504
plasma membrane raft assembly (GO:0044854)	5	2	0.31	+	6.41	0.0595	0.504
negative regulation of catabolic process (GO:0009895)	308	28	19.23	+	1.46	0.0607	0.502
positive regulation of immunoglobulin production (GO:0002639)	42	6	2.62	+	2.29	0.0609	0.502
regulation of autophagy of mitochondrion (GO:1903146)	42	6	2.62	+	2.29	0.0609	0.502
negative regulation of ossification (GO:0030279)	74	9	4.62	+	1.95	0.0609	0.502
neural precursor cell proliferation (GO:0061351)	74	9	4.62	+	1.95	0.0609	0.502
macromolecule methylation (GO:0043414)	250	8	15.61	-	0.51	0.0609	0.502
endoderm development (GO:0007492)	74	9	4.62	+	1.95	0.0609	0.503
fatty acid transport (GO:0015908)	74	9	4.62	+	1.95	0.0609	0.503
animal organ regeneration (GO:0031100)	74	9	4.62	+	1.95	0.0609	0.503
response to inorganic substance (GO:0010035)	539	45	33.66	+	1.34	0.061	0.502
nephron epithelium development (GO:0072009)	96	11	5.99	+	1.84	0.0614	0.505
DNA repair (GO:0006281)	512	21	31.97	-	0.66	0.0614	0.505
regulation of organic acid transport (GO:0032890)	60	8	3.75	+	2.14	0.0615	0.505
myeloid cell development (GO:0061515)	60	8	3.75	+	2.14	0.0615	0.505
photoreceptor cell differentiation (GO:0046530)	60	8	3.75	+	2.14	0.0615	0.505
regulation of cell-cell adhesion (GO:0022407)	398	35	24.85	+	1.41	0.0621	0.509
nucleobase-containing compound catabolic process (GO:0034655)	371	14	23.17	-	0.6	0.0624	0.511
fatty acid biosynthetic process (GO:0006633)	120	13	7.49	+	1.73	0.063	0.516
acylglycerol biosynthetic process (GO:0046463)	22	4	1.37	+	2.91	0.0633	0.517
neutral lipid biosynthetic process (GO:0046460)	22	4	1.37	+	2.91	0.0633	0.517
myoblast fusion (GO:0007520)	22	4	1.37	+	2.91	0.0633	0.517
positive regulation of response to oxidative stress (GO:1902884)	22	4	1.37	+	2.91	0.0633	0.517
positive regulation of neuroblast proliferation (GO:0002052)	22	4	1.37	+	2.91	0.0633	0.518
cellular response to growth hormone stimulus (GO:0071378)	22	4	1.37	+	2.91	0.0633	0.518
ventricular cardiac muscle cell action potential (GO:0086005)	22	4	1.37	+	2.91	0.0633	0.518
negative regulation of smooth muscle cell migration (GO:0014912)	22	4	1.37	+	2.91	0.0633	0.518
RNA phosphodiester bond hydrolysis, endonucleolytic (GO:0090502)	84	1	5.24	-	0.19	0.0635	0.518
negative regulation of blood vessel endothelial cell migration (GO:0043537)	32	5	2	+	2.5	0.0637	0.517
smooth muscle cell differentiation (GO:0051145)	32	5	2	+	2.5	0.0637	0.517
fatty-acyl-CoA biosynthetic process (GO:0046949)	32	5	2	+	2.5	0.0637	0.517
microtubule polymerization (GO:0046785)	32	5	2	+	2.5	0.0637	0.517
regulation of epidermis development (GO:0045682)	85	1	5.31	-	0.19	0.0637	0.517
salivary gland development (GO:0007431)	32	5	2	+	2.5	0.0637	0.518
regulation of neuroblast proliferation (GO:1902692)	32	5	2	+	2.5	0.0637	0.518
face morphogenesis (GO:0060325)	32	5	2	+	2.5	0.0637	0.518
cellular senescence (GO:0090398)	32	5	2	+	2.5	0.0637	0.518
extrinsic apoptotic signaling pathway (GO:0097191)	97	11	6.06	+	1.82	0.0637	0.518
integrin-mediated signaling pathway (GO:0007229)	97	11	6.06	+	1.82	0.0637	0.519
acyl-CoA metabolic process (GO:0006637)	97	11	6.06	+	1.82	0.0637	0.519
thioester metabolic process (GO:0035383)	97	11	6.06	+	1.82	0.0637	0.519
negative regulation of cell fate commitment (GO:0010454)	13	3	0.81	+	3.7	0.0639	0.512
high-density lipoprotein particle assembly (GO:0034380)	13	3	0.81	+	3.7	0.0639	0.512
negative regulation of membrane potential (GO:0045837)	13	3	0.81	+	3.7	0.0639	0.512
negative regulation of glycolytic process (GO:0045820)	13	3	0.81	+	3.7	0.0639	0.512
regulation of NLRP3 inflammasome complex assembly (GO:1900225)	13	3	0.81	+	3.7	0.0639	0.513
sequestering of extracellular ligand from receptor (GO:0035581)	13	3	0.81	+	3.7	0.0639	0.513
regulation of blood vessel endothelial cell proliferation involved in sprouting angiogenesis (GO:1903587)	13	3	0.81	+	3.7	0.0639	0.513
protein localization to phagophore assembly site (GO:0034497)	13	3	0.81	+	3.7	0.0639	0.513
sodium ion export across plasma membrane (GO:0036376)	13	3	0.81	+	3.7	0.0639	0.514
regulation of autophagy of mitochondrion in response to mitochondrial depolarization (GO:1904923)	13	3	0.81	+	3.7	0.0639	0.514
negative regulation of vascular endothelial growth factor receptor signaling pathway (GO:0030948)	13	3	0.81	+	3.7	0.0639	0.514
very long-chain fatty acid biosynthetic process (GO:0042761)	13	3	0.81	+	3.7	0.0639	0.514
negative regulation of cytosolic calcium ion concentration (GO:0051481)	13	3	0.81	+	3.7	0.0639	0.515
myoblast migration (GO:0051451)	13	3	0.81	+	3.7	0.0639	0.515
regulation of protein localization to endosome (GO:1905666)	13	3	0.81	+	3.7	0.0639	0.515
homocysteine metabolic process (GO:0050667)	13	3	0.81	+	3.7	0.0639	0.515
polyamine biosynthetic process (GO:0006596)	13	3	0.81	+	3.7	0.0639	0.516
regulation of myoblast proliferation (GO:2000291)	13	3	0.81	+	3.7	0.0639	0.516
protein oxidation (GO:0018158)	13	3	0.81	+	3.7	0.0639	0.516
negative regulation of protein localization to cell surface (GO:2000009)	13	3	0.81	+	3.7	0.0639	0.516
hematopoietic stem cell differentiation (GO:0060218)	13	3	0.81	+	3.7	0.0639	0.517
response to ether (GO:0045472)	13	3	0.81	+	3.7	0.0639	0.517
negative regulation of amyloid-beta formation (GO:1902430)	13	3	0.81	+	3.7	0.0639	0.517
respiratory system process (GO:0003016)	13	3	0.81	+	3.7	0.0639	0.518
nervous system process involved in regulation of systemic arterial blood pressure (GO:0001976)	13	3	0.81	+	3.7	0.0639	0.518
gene silencing by RNA (GO:0031047)	86	1	5.37	-	0.19	0.0641	0.513
small GTPase mediated signal transduction (GO:0007264)	318	29	19.86	+	1.46	0.0642	0.513
regulation of phosphatase activity (GO:0010921)	178	18	11.11	+	1.62	0.0644	0.514
G1/S transition of mitotic cell cycle (GO:0000082)	121	13	7.56	+	1.72	0.0649	0.518
regulation of protein localization to nucleus (GO:1900180)	121	13	7.56	+	1.72	0.0649	0.518
regulation of mRNA stability (GO:0043488)	179	18	11.18	+	1.61	0.0652	0.52
[truncated: 13,913 more rows]

## Sheet: Table S2. TMT-MS Reactome
Analysis Type:	PANTHER Overrepresentation Test (Released 20190711)
Annotation Version and Release Date:	Reactome version 65 Released 2019-03-12
Reference List:	Homo sapiens (all genes in database)
Test Type:	FISHER
Correction:	FDR
Reactome pathways	Homo sapiens - REFLIST (20996)	upload_1 (720)	upload_1 (expected)	upload_1 (over/under)	upload_1 (fold Enrichment)	upload_1 (raw P-value)	upload_1 (FDR)
GTP hydrolysis and joining of the 60S ribosomal subunit (R-HSA-72706)	112	66	3.84	+	17.18	2.27e-51	4.97e-48
L13a-mediated translational silencing of Ceruloplasmin expression (R-HSA-156827)	111	65	3.81	+	17.08	1.8e-50	1.32e-47
Selenoamino acid metabolism (R-HSA-2408522)	116	66	3.98	+	16.59	1.24e-50	1.36e-47
Cap-dependent Translation Initiation (R-HSA-72737)	119	66	4.08	+	16.17	4.29e-50	1.88e-47
Eukaryotic Translation Initiation (R-HSA-72613)	119	66	4.08	+	16.17	4.29e-50	2.35e-47
Eukaryotic Translation Elongation (R-HSA-156842)	94	61	3.22	+	18.92	2.24e-49	8.16e-47
Metabolism of proteins (R-HSA-392499)	2078	217	71.26	+	3.05	4.27e-49	1.34e-46
Formation of a pool of free 40S subunits (R-HSA-72689)	101	61	3.46	+	17.61	5.35e-48	1.47e-45
Regulation of expression of SLITs and ROBOs (R-HSA-9010553)	170	71	5.83	+	12.18	2.73e-47	6.65e-45
Peptide chain elongation (R-HSA-156902)	89	58	3.05	+	19	4.65e-47	9.27e-45
Viral mRNA Translation (R-HSA-192823)	89	58	3.05	+	19	4.65e-47	1.02e-44
Nonsense Mediated Decay (NMD) independent of the Exon Junction Complex (EJC) (R-HSA-975956)	95	59	3.26	+	18.11	5.75e-47	1.05e-44
Translation (R-HSA-72766)	293	85	10.05	+	8.46	3.13e-46	4.9e-44
Eukaryotic Translation Termination (R-HSA-72764)	93	58	3.19	+	18.19	2.93e-46	4.95e-44
Infectious disease (R-HSA-5663205)	370	93	12.69	+	7.33	4.07e-46	5.94e-44
Signaling by ROBO receptors (R-HSA-376176)	216	75	7.41	+	10.13	2.5e-45	3.43e-43
Selenocysteine synthesis (R-HSA-2408557)	93	57	3.19	+	17.87	3.67e-45	4.73e-43
Metabolism of amino acids and derivatives (R-HSA-71291)	365	91	12.52	+	7.27	7.17e-45	8.73e-43
Nonsense Mediated Decay (NMD) enhanced by the Exon Junction Complex (EJC) (R-HSA-975957)	115	59	3.94	+	14.96	2.29e-43	2.51e-41
Nonsense-Mediated Decay (NMD) (R-HSA-927802)	115	59	3.94	+	14.96	2.29e-43	2.64e-41
SRP-dependent cotranslational protein targeting to membrane (R-HSA-1799339)	112	57	3.84	+	14.84	8.97e-42	9.36e-40
Influenza Infection (R-HSA-168254)	151	62	5.18	+	11.97	5.14e-41	5.12e-39
Influenza Life Cycle (R-HSA-168255)	140	60	4.8	+	12.5	1.45e-40	1.39e-38
Metabolism (R-HSA-1430728)	2061	200	70.68	+	2.83	2.22e-40	2.02e-38
Metabolism of RNA (R-HSA-8953854)	660	111	22.63	+	4.9	2.38e-40	2.09e-38
Influenza Viral RNA Transcription and Replication (R-HSA-168273)	131	58	4.49	+	12.91	7.39e-40	6.23e-38
Axon guidance (R-HSA-422475)	550	93	18.86	+	4.93	6.68e-34	5.42e-32
Major pathway of rRNA processing in the nucleolus and cytosol (R-HSA-6791226)	181	58	6.21	+	9.34	1.23e-33	9.66e-32
rRNA processing in the nucleus and cytosol (R-HSA-8868773)	191	58	6.55	+	8.86	1.36e-32	1.03e-30
rRNA processing (R-HSA-72312)	201	58	6.89	+	8.41	1.33e-31	9.73e-30
Unclassified (UNCLASSIFIED)	10452	202	358.42	-	0.56	2.15e-31	1.52e-29
Disease (R-HSA-1643685)	1023	119	35.08	+	3.39	1.68e-29	1.15e-27
Ribosomal scanning and start codon recognition (R-HSA-72702)	58	32	1.99	+	16.09	9.06e-25	6.01e-23
Translation initiation complex formation (R-HSA-72649)	58	31	1.99	+	15.59	1.01e-23	6.53e-22
Activation of the mRNA upon binding of the cap-binding complex and eIFs, and subsequent binding to 43S (R-HSA-72662)	59	31	2.02	+	15.32	1.5e-23	9.38e-22
Formation of the ternary complex, and subsequently, the 43S complex (R-HSA-72695)	51	27	1.75	+	15.44	9.57e-21	5.82e-19
Membrane Trafficking (R-HSA-199991)	621	73	21.3	+	3.43	2.01e-18	1.19e-16
Developmental Biology (R-HSA-1266738)	1038	98	35.6	+	2.75	2.31e-18	1.33e-16
Vesicle-mediated transport (R-HSA-5653656)	720	78	24.69	+	3.16	9.16e-18	5.14e-16
Post-translational protein modification (R-HSA-597592)	1390	99	47.67	+	2.08	3.03e-11	1.66e-09
PTEN Regulation (R-HSA-6807070)	138	26	4.73	+	5.49	3.46e-11	1.85e-09
Cellular responses to external stimuli (R-HSA-8953897)	470	49	16.12	+	3.04	5.16e-11	2.69e-09
Apoptosis (R-HSA-109581)	165	28	5.66	+	4.95	5.33e-11	2.72e-09
Regulation of PTEN stability and activity (R-HSA-8948751)	69	19	2.37	+	8.03	6.41e-11	3.19e-09
Programmed Cell Death (R-HSA-5357801)	168	28	5.76	+	4.86	7.73e-11	3.76e-09
Asparagine N-linked glycosylation (R-HSA-446203)	304	37	10.42	+	3.55	2.71e-10	1.29e-08
Host Interactions of HIV factors (R-HSA-162909)	125	23	4.29	+	5.37	7.05e-10	3.28e-08
ER to Golgi Anterograde Transport (R-HSA-199977)	154	25	5.28	+	4.73	1.3e-09	5.91e-08
Regulation of mRNA stability by proteins that bind AU-rich elements (R-HSA-450531)	86	19	2.95	+	6.44	1.56e-09	6.96e-08
Golgi-to-ER retrograde transport (R-HSA-8856688)	134	23	4.6	+	5.01	2.31e-09	1.01e-07
Regulation of activated PAK-2p34 by proteasome mediated degradation (R-HSA-211733)	50	15	1.71	+	8.75	2.47e-09	1.06e-07
HIV Infection (R-HSA-162906)	228	30	7.82	+	3.84	2.65e-09	1.12e-07
PCP/CE pathway (R-HSA-4086400)	92	19	3.15	+	6.02	4.1e-09	1.7e-07
Negative regulation of NOTCH4 signaling (R-HSA-9604323)	53	15	1.82	+	8.25	4.82e-09	1.92e-07
Regulation of Apoptosis (R-HSA-169911)	53	15	1.82	+	8.25	4.82e-09	1.96e-07
SCF-beta-TrCP mediated degradation of Emi1 (R-HSA-174113)	55	15	1.89	+	7.95	7.38e-09	2.84e-07
FBXL7 down-regulates AURKA during mitotic entry and in early mitosis (R-HSA-8854050)	55	15	1.89	+	7.95	7.38e-09	2.89e-07
PIP3 activates AKT signaling (R-HSA-1257604)	240	30	8.23	+	3.65	7.73e-09	2.92e-07
Transport to the Golgi and subsequent modification (R-HSA-948021)	185	26	6.34	+	4.1	9.07e-09	3.31e-07
Hh mutants that don't undergo autocatalytic processing are degraded by ERAD (R-HSA-5362768)	56	15	1.92	+	7.81	9.07e-09	3.37e-07
ABC transporter disorders (R-HSA-5619084)	76	17	2.61	+	6.52	9.61e-09	3.45e-07
Degradation of DVL (R-HSA-4641258)	57	15	1.95	+	7.67	1.11e-08	3.93e-07
Hh mutants abrogate ligand secretion (R-HSA-5387390)	59	15	2.02	+	7.41	1.65e-08	5.64e-07
NIK-->noncanonical NF-kB signaling (R-HSA-5676590)	59	15	2.02	+	7.41	1.65e-08	5.73e-07
Neutrophil degranulation (R-HSA-6798695)	479	44	16.43	+	2.68	1.74e-08	5.85e-07
Degradation of GLI1 by the proteasome (R-HSA-5610780)	60	15	2.06	+	7.29	2e-08	6.35e-07
ABC-family proteins mediated transport (R-HSA-382556)	103	19	3.53	+	5.38	2.05e-08	6.42e-07
Degradation of GLI2 by the proteasome (R-HSA-5610783)	60	15	2.06	+	7.29	2e-08	6.44e-07
GLI3 is processed to GLI3R by the proteasome (R-HSA-5610785)	60	15	2.06	+	7.29	2e-08	6.54e-07
Dectin-1 mediated noncanonical NF-kB signaling (R-HSA-5607761)	60	15	2.06	+	7.29	2e-08	6.64e-07
Defective CFTR causes cystic fibrosis (R-HSA-5678895)	61	15	2.09	+	7.17	2.41e-08	7.45e-07
Ubiquitin-dependent degradation of Cyclin D (R-HSA-75815)	52	14	1.78	+	7.85	2.68e-08	7.74e-07
Ubiquitin-dependent degradation of Cyclin D1 (R-HSA-69229)	52	14	1.78	+	7.85	2.68e-08	7.84e-07
Immune System (R-HSA-168256)	2035	119	69.78	+	1.71	2.61e-08	7.94e-07
Autodegradation of the E3 ubiquitin ligase COP1 (R-HSA-349425)	52	14	1.78	+	7.85	2.68e-08	7.95e-07
Vpu mediated degradation of CD4 (R-HSA-180534)	52	14	1.78	+	7.85	2.68e-08	8.05e-07
Vif-mediated degradation of APOBEC3G (R-HSA-180585)	53	14	1.82	+	7.7	3.29e-08	9.01e-07
Ubiquitin Mediated Degradation of Phosphorylated Cdc25A (R-HSA-69601)	53	14	1.82	+	7.7	3.29e-08	9.12e-07
p53-Independent DNA Damage Response (R-HSA-69610)	53	14	1.82	+	7.7	3.29e-08	9.24e-07
p53-Independent G1/S DNA damage checkpoint (R-HSA-69613)	53	14	1.82	+	7.7	3.29e-08	9.36e-07
Metabolism of polyamines (R-HSA-351202)	84	17	2.88	+	5.9	3.48e-08	9.42e-07
Class I MHC mediated antigen processing & presentation (R-HSA-983169)	372	37	12.76	+	2.9	3.81e-08	1.02e-06
AUF1 (hnRNP D0) binds and destabilizes mRNA (R-HSA-450408)	54	14	1.85	+	7.56	4.02e-08	1.06e-06
Cellular responses to stress (R-HSA-2262752)	393	38	13.48	+	2.82	4.92e-08	1.27e-06
Hedgehog ligand biogenesis (R-HSA-5358346)	65	15	2.23	+	6.73	4.99e-08	1.27e-06
Degradation of AXIN (R-HSA-4641257)	55	14	1.89	+	7.42	4.89e-08	1.28e-06
Stabilization of p53 (R-HSA-69541)	56	14	1.92	+	7.29	5.93e-08	1.49e-06
Activation of NF-kappaB in B cells (R-HSA-1169091)	67	15	2.3	+	6.53	7.05e-08	1.75e-06
The role of GTSE1 in G2/M progression after G2 checkpoint (R-HSA-8852276)	78	16	2.67	+	5.98	7.46e-08	1.84e-06
Regulation of RAS by GAPs (R-HSA-5658442)	68	15	2.33	+	6.43	8.34e-08	2.03e-06
Intracellular signaling by second messengers (R-HSA-9006925)	271	30	9.29	+	3.23	9.13e-08	2.2e-06
CDT1 association with the CDC6:ORC:origin complex (R-HSA-68827)	59	14	2.02	+	6.92	1.03e-07	2.46e-06
Cross-presentation of soluble exogenous antigens (endosomes) (R-HSA-1236978)	50	13	1.71	+	7.58	1.19e-07	2.81e-06
SCF(Skp2)-mediated degradation of p27/p21 (R-HSA-187577)	60	14	2.06	+	6.8	1.24e-07	2.88e-06
Orc1 removal from chromatin (R-HSA-68949)	71	15	2.43	+	6.16	1.36e-07	3.11e-06
Signaling by GPCR (R-HSA-372790)	1198	12	41.08	-	0.29	1.38e-07	3.11e-06
Regulation of RUNX2 expression and activity (R-HSA-8939902)	71	15	2.43	+	6.16	1.36e-07	3.14e-06
Regulation of ornithine decarboxylase (ODC) (R-HSA-350562)	51	13	1.75	+	7.43	1.45e-07	3.24e-06
Intra-Golgi and retrograde Golgi-to-ER traffic (R-HSA-6811442)	202	25	6.93	+	3.61	1.62e-07	3.58e-06
GPCR downstream signalling (R-HSA-388396)	1138	11	39.02	-	0.28	1.74e-07	3.81e-06
ER-Phagosome pathway (R-HSA-1236974)	84	16	2.88	+	5.55	1.82e-07	3.95e-06
Asymmetric localization of PCP proteins (R-HSA-4608870)	64	14	2.19	+	6.38	2.46e-07	5.28e-06
Regulation of RUNX3 expression and activity (R-HSA-8941858)	54	13	1.85	+	7.02	2.56e-07	5.44e-06
p53-Dependent G1 DNA Damage Response (R-HSA-69563)	65	14	2.23	+	6.28	2.9e-07	6.04e-06
p53-Dependent G1/S DNA damage checkpoint (R-HSA-69580)	65	14	2.23	+	6.28	2.9e-07	6.1e-06
Antigen processing-Cross presentation (R-HSA-1236975)	100	17	3.43	+	4.96	3.18e-07	6.57e-06
Oxygen-dependent proline hydroxylation of Hypoxia-inducible Factor Alpha (R-HSA-1234176)	66	14	2.26	+	6.19	3.41e-07	6.97e-06
APC/C:Cdc20 mediated degradation of Securin (R-HSA-174154)	67	14	2.3	+	6.09	3.99e-07	8.03e-06
G1/S DNA Damage Checkpoints (R-HSA-69615)	67	14	2.3	+	6.09	3.99e-07	8.1e-06
Assembly of the pre-replicative complex (R-HSA-68867)	68	14	2.33	+	6	4.67e-07	9.3e-06
Beta-catenin independent WNT signaling (R-HSA-3858494)	143	20	4.9	+	4.08	4.97e-07	9.81e-06
Regulation of APC/C activators between G1/S and early anaphase (R-HSA-176408)	80	15	2.74	+	5.47	5.23e-07	1.02e-05
Downstream signaling events of B Cell Receptor (BCR) (R-HSA-1168372)	81	15	2.78	+	5.4	6.02e-07	1.15e-05
Adaptive Immune System (R-HSA-1280218)	818	58	28.05	+	2.07	5.92e-07	1.15e-05
Signaling by NOTCH4 (R-HSA-9013694)	81	15	2.78	+	5.4	6.02e-07	1.16e-05
Degradation of beta-catenin by the destruction complex (R-HSA-195253)	82	15	2.81	+	5.33	6.9e-07	1.3e-05
mTOR signalling (R-HSA-165159)	40	11	1.37	+	8.02	7.01e-07	1.31e-05
Peroxisomal protein import (R-HSA-9033241)	60	13	2.06	+	6.32	7.24e-07	1.35e-05
Cyclin E associated events during G1/S transition (R-HSA-69202)	83	15	2.85	+	5.27	7.9e-07	1.46e-05
APC/C:Cdh1 mediated degradation of Cdc20 and other APC/C:Cdh1 targeted proteins in late mitosis/early G1 (R-HSA-174178)	72	14	2.47	+	5.67	8.53e-07	1.52e-05
Cdc20:Phospho-APC/C mediated degradation of Cyclin A (R-HSA-174184)	72	14	2.47	+	5.67	8.53e-07	1.53e-05
CDK-mediated phosphorylation and removal of Cdc6 (R-HSA-69017)	72	14	2.47	+	5.67	8.53e-07	1.54e-05
Olfactory Signaling Pathway (R-HSA-381753)	432	0	14.81	-	< 0.01	8.47e-07	1.55e-05
SeMet incorporation into proteins (R-HSA-2408517)	11	7	0.38	+	18.56	9.89e-07	1.73e-05
APC:Cdc20 mediated degradation of cell cycle proteins prior to satisfation of the cell cycle checkpoint (R-HSA-179419)	73	14	2.5	+	5.59	9.86e-07	1.74e-05
Hedgehog 'on' state (R-HSA-5632684)	85	15	2.91	+	5.15	1.03e-06	1.75e-05
M/G1 Transition (R-HSA-68874)	85	15	2.91	+	5.15	1.03e-06	1.76e-05
Cyclin A:Cdk2-associated events at S phase entry (R-HSA-69656)	85	15	2.91	+	5.15	1.03e-06	1.78e-05
DNA Replication Pre-Initiation (R-HSA-69002)	85	15	2.91	+	5.15	1.03e-06	1.79e-05
Regulation of mitotic cell cycle (R-HSA-453276)	86	15	2.95	+	5.09	1.17e-06	1.93e-05
APC/C-mediated degradation of cell cycle proteins (R-HSA-174143)	86	15	2.95	+	5.09	1.17e-06	1.95e-05
Antigen processing: Ubiquitination & Proteasome degradation (R-HSA-983168)	309	30	10.6	+	2.83	1.17e-06	1.96e-05
Autodegradation of Cdh1 by Cdh1:APC/C (R-HSA-174084)	63	13	2.16	+	6.02	1.17e-06	1.97e-05
MHC class II antigen presentation (R-HSA-2132295)	125	18	4.29	+	4.2	1.26e-06	2.06e-05
Cellular response to hypoxia (R-HSA-2262749)	75	14	2.57	+	5.44	1.31e-06	2.09e-05
Regulation of Hypoxia-inducible Factor (HIF) by oxygen (R-HSA-1234174)	75	14	2.57	+	5.44	1.31e-06	2.11e-05
APC/C:Cdc20 mediated degradation of mitotic proteins (R-HSA-176409)	75	14	2.57	+	5.44	1.31e-06	2.12e-05
G alpha (s) signalling events (R-HSA-418555)	575	2	19.72	-	0.1	1.35e-06	2.14e-05
Activation of APC/C and APC/C:Cdc20 mediated degradation of mitotic proteins (R-HSA-176814)	76	14	2.61	+	5.37	1.5e-06	2.35e-05
Glycogen metabolism (R-HSA-8982491)	26	9	0.89	+	10.09	1.5e-06	2.36e-05
Interleukin-1 signaling (R-HSA-9020702)	101	16	3.46	+	4.62	1.61e-06	2.49e-05
COPI-mediated anterograde transport (R-HSA-6807878)	101	16	3.46	+	4.62	1.61e-06	2.51e-05
MAPK6/MAPK4 signaling (R-HSA-5687128)	89	15	3.05	+	4.91	1.72e-06	2.63e-05
Neddylation (R-HSA-8951664)	234	25	8.02	+	3.12	1.92e-06	2.92e-05
Switching of origins to a post-replicative state (R-HSA-69052)	90	15	3.09	+	4.86	1.94e-06	2.94e-05
IRE1alpha activates chaperones (R-HSA-381070)	56	12	1.92	+	6.25	2.14e-06	3.21e-05
Macroautophagy (R-HSA-1632852)	68	13	2.33	+	5.57	2.47e-06	3.68e-05
Mitotic Anaphase (R-HSA-68882)	194	22	6.65	+	3.31	3.28e-06	4.86e-05
Mitotic Metaphase and Anaphase (R-HSA-2555396)	195	22	6.69	+	3.29	3.54e-06	5.21e-05
UCH proteinases (R-HSA-5689603)	96	15	3.29	+	4.56	3.95e-06	5.77e-05
Interleukin-1 family signaling (R-HSA-446652)	137	18	4.7	+	3.83	4.06e-06	5.9e-05
Clathrin-mediated endocytosis (R-HSA-8856828)	138	18	4.73	+	3.8	4.46e-06	6.34e-05
Signaling by WNT (R-HSA-195721)	297	28	10.18	+	2.75	4.43e-06	6.35e-05
CLEC7A (Dectin-1) signaling (R-HSA-5607764)	97	15	3.33	+	4.51	4.42e-06	6.37e-05
TNFR2 non-canonical NF-kB pathway (R-HSA-5668541)	100	15	3.43	+	4.37	6.16e-06	8.59e-05
COPI-dependent Golgi-to-ER retrograde traffic (R-HSA-6811434)	100	15	3.43	+	4.37	6.16e-06	8.65e-05
Downstream TCR signaling (R-HSA-202424)	100	15	3.43	+	4.37	6.16e-06	8.7e-05
Glycogen breakdown (glycogenolysis) (R-HSA-70221)	16	7	0.55	+	12.76	6.59e-06	9.14e-05
tRNA Aminoacylation (R-HSA-379724)	42	10	1.44	+	6.94	6.77e-06	9.32e-05
Cytosolic tRNA aminoacylation (R-HSA-379716)	24	8	0.82	+	9.72	7.29e-06	9.99e-05
Ub-specific processing proteases (R-HSA-5689880)	205	22	7.03	+	3.13	7.35e-06	0.0001
XBP1(S) activates chaperone genes (R-HSA-381038)	54	11	1.85	+	5.94	8.64e-06	0.000117
Transcriptional regulation by RUNX2 (R-HSA-8878166)	118	16	4.05	+	3.95	9.66e-06	0.00013
Synthesis of DNA (R-HSA-69239)	119	16	4.08	+	3.92	1.06e-05	0.000142
G2/M Transition (R-HSA-69275)	195	21	6.69	+	3.14	1.12e-05	0.000149
mRNA Splicing - Major Pathway (R-HSA-72163)	180	20	6.17	+	3.24	1.19e-05	0.000157
TCR signaling (R-HSA-202403)	121	16	4.15	+	3.86	1.28e-05	0.000168
Mitotic G2-G2/M phases (R-HSA-453274)	197	21	6.76	+	3.11	1.29e-05	0.000169
Unfolded Protein Response (UPR) (R-HSA-381119)	94	14	3.22	+	4.34	1.34e-05	0.000174
M Phase (R-HSA-68886)	353	30	12.11	+	2.48	1.57e-05	0.000202
TP53 Regulates Metabolic Genes (R-HSA-5628897)	83	13	2.85	+	4.57	1.68e-05	0.000216
Separation of Sister Chromatids (R-HSA-2467813)	186	20	6.38	+	3.14	1.84e-05	0.000235
Budding and maturation of HIV virion (R-HSA-162588)	28	8	0.96	+	8.33	1.87e-05	0.000236
C-type lectin receptors (CLRs) (R-HSA-5621481)	140	17	4.8	+	3.54	1.9e-05	0.000239
Hedgehog 'off' state (R-HSA-5610787)	112	15	3.84	+	3.91	2.08e-05	0.00026
mRNA Splicing (R-HSA-72172)	188	20	6.45	+	3.1	2.12e-05	0.000264
DNA Replication (R-HSA-69306)	127	16	4.36	+	3.67	2.21e-05	0.000273
RUNX1 regulates transcription of genes involved in differentiation of HSCs (R-HSA-8939236)	99	14	3.39	+	4.12	2.26e-05	0.000278
Innate Immune System (R-HSA-168249)	1102	66	37.79	+	1.75	2.29e-05	0.00028
Disorders of transmembrane transporters (R-HSA-5619115)	144	17	4.94	+	3.44	2.64e-05	0.000321
Cell Cycle (R-HSA-1640170)	600	42	20.58	+	2.04	2.81e-05	0.000341
G1/S Transition (R-HSA-69206)	131	16	4.49	+	3.56	3.11e-05	0.000374
Endosomal Sorting Complex Required For Transport (ESCRT) (R-HSA-917729)	31	8	1.06	+	7.53	3.47e-05	0.000416
Signaling by Hedgehog (R-HSA-5358351)	148	17	5.08	+	3.35	3.62e-05	0.000431
mTORC1-mediated signalling (R-HSA-166208)	23	7	0.79	+	8.88	4.47e-05	0.00053
Signaling by Interleukins (R-HSA-449147)	449	34	15.4	+	2.21	4.55e-05	0.000536
Signaling by NOTCH (R-HSA-157118)	201	20	6.89	+	2.9	5.06e-05	0.000593
Metabolism of nucleotides (R-HSA-15869)	94	13	3.22	+	4.03	5.42e-05	0.000628
Transcriptional regulation by RUNX3 (R-HSA-8878159)	94	13	3.22	+	4.03	5.42e-05	0.000631
Interleukin-12 family signaling (R-HSA-447115)	57	10	1.95	+	5.12	6.78e-05	0.000782
S Phase (R-HSA-69242)	161	17	5.52	+	3.08	9.4e-05	0.00108
The role of Nef in HIV-1 replication and disease pathogenesis (R-HSA-164952)	27	7	0.93	+	7.56	0.000105	0.0012
Cell Cycle, Mitotic (R-HSA-69278)	495	35	16.97	+	2.06	0.000113	0.00128
Mitotic G1-G1/S phases (R-HSA-453279)	148	16	5.08	+	3.15	0.000117	0.00132
Transcriptional Regulation by TP53 (R-HSA-3700989)	360	28	12.35	+	2.27	0.000135	0.00151
Diseases of signal transduction (R-HSA-5663202)	360	28	12.35	+	2.27	0.000135	0.00152
G2/M Checkpoints (R-HSA-69481)	151	16	5.18	+	3.09	0.000144	0.0016
Processing of Capped Intron-Containing Pre-mRNA (R-HSA-72203)	237	21	8.13	+	2.58	0.000151	0.00168
Energy dependent regulation of mTOR by LKB1-AMPK (R-HSA-380972)	29	7	0.99	+	7.04	0.000154	0.0017
COPI-independent Golgi-to-ER retrograde traffic (R-HSA-6811436)	52	9	1.78	+	5.05	0.000171	0.00187
FCERI mediated NF-kB activation (R-HSA-2871837)	142	15	4.87	+	3.08	0.000237	0.00259
COPII-mediated vesicle transport (R-HSA-204005)	68	10	2.33	+	4.29	0.000248	0.00268
Regulation of TP53 Activity (R-HSA-5633007)	159	16	5.45	+	2.93	0.000247	0.00268
Deubiquitination (R-HSA-5688426)	282	23	9.67	+	2.38	0.000264	0.00283
GPCR ligand binding (R-HSA-500792)	454	3	15.57	-	0.19	0.000288	0.00308
Nef Mediated CD8 Down-regulation (R-HSA-182218)	7	4	0.24	+	16.66	0.000328	0.00349
Protein folding (R-HSA-391251)	100	12	3.43	+	3.5	0.000344	0.00364
TCF dependent signaling in response to WNT (R-HSA-201681)	202	18	6.93	+	2.6	0.000412	0.00433
Interleukin-12 signaling (R-HSA-9020591)	47	8	1.61	+	4.96	0.000431	0.00452
Transcriptional regulation by RUNX1 (R-HSA-8878171)	205	18	7.03	+	2.56	0.000484	0.00505
RHO GTPase Effectors (R-HSA-195258)	278	22	9.53	+	2.31	0.000499	0.00518
Fc epsilon receptor (FCERI) signaling (R-HSA-2454202)	189	17	6.48	+	2.62	0.000534	0.00552
Antigen Presentation: Folding, assembly and peptide loading of class I MHC (R-HSA-983170)	26	6	0.89	+	6.73	0.000564	0.0058
Cytokine Signaling in Immune system (R-HSA-1280215)	669	41	22.94	+	1.79	0.000583	0.00597
Signaling by the B Cell Receptor (BCR) (R-HSA-983705)	174	16	5.97	+	2.68	0.000618	0.00627
Fatty acid metabolism (R-HSA-8978868)	174	16	5.97	+	2.68	0.000618	0.0063
Gene and protein expression by JAK-STAT signaling after Interleukin-12 stimulation (R-HSA-8950505)	38	7	1.3	+	5.37	0.000648	0.00654
Nef Mediated CD4 Down-regulation (R-HSA-167590)	9	4	0.31	+	12.96	0.000674	0.00678
Cell Cycle Checkpoints (R-HSA-69620)	271	21	9.29	+	2.26	0.00084	0.0084
RAF/MAP kinase cascade (R-HSA-5673001)	230	19	7.89	+	2.41	0.000897	0.00893
MAPK1/MAPK3 signaling (R-HSA-5684996)	235	19	8.06	+	2.36	0.00105	0.0104
HSP90 chaperone cycle for steroid hormone receptors (SHR) (R-HSA-3371497)	56	8	1.92	+	4.17	0.00121	0.0119
RHO GTPases activate KTN1 (R-HSA-5625970)	11	4	0.38	+	10.6	0.00122	0.012
Intrinsic Pathway for Apoptosis (R-HSA-109606)	43	7	1.47	+	4.75	0.00124	0.0121
Translocation of SLC2A4 (GLUT4) to the plasma membrane (R-HSA-1445148)	71	9	2.43	+	3.7	0.00131	0.0127
Cellular response to heat stress (R-HSA-3371556)	87	10	2.98	+	3.35	0.00141	0.0137
Nef-mediates down modulation of cell surface receptors by recruiting them to clathrin adapters (R-HSA-164938)	21	5	0.72	+	6.94	0.00146	0.0141
The citric acid (TCA) cycle and respiratory electron transport (R-HSA-1428517)	173	15	5.93	+	2.53	0.00156	0.0149
Rab regulation of trafficking (R-HSA-9007101)	121	12	4.15	+	2.89	0.00159	0.0151
Keratinization (R-HSA-6805567)	217	0	7.44	-	< 0.01	0.0016	0.0151
VLDLR internalisation and degradation (R-HSA-8866427)	12	4	0.41	+	9.72	0.00159	0.0151
Purine ribonucleoside monophosphate biosynthesis (R-HSA-73817)	12	4	0.41	+	9.72	0.00159	0.0152
Cargo concentration in the ER (R-HSA-5694530)	33	6	1.13	+	5.3	0.00167	0.0157
WNT5A-dependent internalization of FZD2, FZD5 and ROR2 (R-HSA-5140745)	13	4	0.45	+	8.97	0.00202	0.0189
Peroxisomal lipid metabolism (R-HSA-390918)	24	5	0.82	+	6.08	0.00242	0.0226
Class A/1 (Rhodopsin-like receptors) (R-HSA-373076)	321	2	11.01	-	0.18	0.00251	0.0233
Retrograde neurotrophin signalling (R-HSA-177504)	14	4	0.48	+	8.33	0.00253	0.0234
MAPK family signaling cascades (R-HSA-5683057)	274	20	9.4	+	2.13	0.00254	0.0234
Glutathione conjugation (R-HSA-156590)	37	6	1.27	+	4.73	0.00279	0.0256
Metabolism of lipids (R-HSA-556833)	731	41	25.07	+	1.64	0.00289	0.0264
Glycogen storage diseases (R-HSA-3229121)	15	4	0.51	+	7.78	0.00312	0.0281
Nucleobase biosynthesis (R-HSA-8956320)	15	4	0.51	+	7.78	0.00312	0.0283
Cargo recognition for clathrin-mediated endocytosis (R-HSA-8856825)	98	10	3.36	+	2.98	0.00315	0.0283
WNT5A-dependent internalization of FZD4 (R-HSA-5099900)	15	4	0.51	+	7.78	0.00312	0.0284
Transport of small molecules (R-HSA-382551)	716	40	24.55	+	1.63	0.00361	0.0323
TYSND1 cleaves peroxisomal proteins (R-HSA-9033500)	7	3	0.24	+	12.5	0.00366	0.0326
Pyruvate metabolism and Citric Acid (TCA) cycle (R-HSA-71406)	54	7	1.85	+	3.78	0.00395	0.035
Deadenylation-dependent mRNA decay (R-HSA-429914)	56	7	1.92	+	3.65	0.00473	0.0418
Histidine catabolism (R-HSA-70921)	8	3	0.27	+	10.94	0.00491	0.0427
Ubiquinol biosynthesis (R-HSA-2142789)	8	3	0.27	+	10.94	0.00491	0.0428
AMPK inhibits chREBP transcriptional activation activity (R-HSA-163680)	8	3	0.27	+	10.94	0.00491	0.043
Beta-oxidation of pristanoyl-CoA (R-HSA-389887)	8	3	0.27	+	10.94	0.00491	0.0432
RAB GEFs exchange GTP for GDP on RABs (R-HSA-8876198)	89	9	3.05	+	2.95	0.00525	0.0455
Pre-NOTCH Processing in Golgi (R-HSA-1912420)	18	4	0.62	+	6.48	0.00544	0.047
Pyruvate metabolism (R-HSA-70268)	30	5	1.03	+	4.86	0.00562	0.0479
Regulation of TP53 Activity through Acetylation (R-HSA-6804758)	30	5	1.03	+	4.86	0.00562	0.0481
Synthesis of active ubiquitin: roles of E1 and E2 enzymes (R-HSA-8866652)	30	5	1.03	+	4.86	0.00562	0.0483
EPH-Ephrin signaling (R-HSA-2682334)	91	9	3.12	+	2.88	0.00599	0.0509
Regulation of PTEN gene transcription (R-HSA-8943724)	59	7	2.02	+	3.46	0.00611	0.0517
Virus Assembly and Release (R-HSA-168268)	2	2	0.07	+	29.16	0.0063	0.0521
Metabolism of cofactors (R-HSA-8978934)	19	4	0.65	+	6.14	0.00642	0.0521
Assembly of Viral Components at the Budding Site (R-HSA-168316)	2	2	0.07	+	29.16	0.0063	0.0523
RHO GTPases Activate ROCKs (R-HSA-5627117)	19	4	0.65	+	6.14	0.00642	0.0523
Recognition of DNA damage by PCNA-containing replication complex (R-HSA-110314)	31	5	1.06	+	4.7	0.00636	0.0524
Mitochondrial biogenesis (R-HSA-1592230)	92	9	3.15	+	2.85	0.00639	0.0524
Plasmalogen biosynthesis (R-HSA-75896)	2	2	0.07	+	29.16	0.0063	0.0525
LDL clearance (R-HSA-8964038)	19	4	0.65	+	6.14	0.00642	0.0525
Glycogen storage disease type II (GAA) (R-HSA-5357609)	2	2	0.07	+	29.16	0.0063	0.0527
Glycogen storage disease type XV (GYG1) (R-HSA-3814836)	2	2	0.07	+	29.16	0.0063	0.0529
Glycogen storage disease type 0 (muscle GYS1) (R-HSA-3828062)	2	2	0.07	+	29.16	0.0063	0.0531
Amino acid synthesis and interconversion (transamination) (R-HSA-70614)	32	5	1.1	+	4.56	0.00715	0.0576
Plasma lipoprotein clearance (R-HSA-8964043)	32	5	1.1	+	4.56	0.00715	0.0578
Chaperonin-mediated protein folding (R-HSA-390466)	94	9	3.22	+	2.79	0.00725	0.0582
Diseases of carbohydrate metabolism (R-HSA-5663084)	33	5	1.13	+	4.42	0.00802	0.0641
Activation of PPARGC1A (PGC-1alpha) by phosphorylation (R-HSA-2151209)	10	3	0.34	+	8.75	0.00809	0.0643
Myoclonic epilepsy of Lafora (R-HSA-3785653)	10	3	0.34	+	8.75	0.00809	0.0645
RHO GTPases activate PAKs (R-HSA-5627123)	21	4	0.72	+	5.55	0.0087	0.0686
Mitochondrial tRNA aminoacylation (R-HSA-379726)	21	4	0.72	+	5.55	0.0087	0.0689
Lysosome Vesicle Biogenesis (R-HSA-432720)	35	5	1.2	+	4.17	0.00996	0.0779
Post-chaperonin tubulin folding pathway (R-HSA-389977)	22	4	0.75	+	5.3	0.01	0.0781
N-glycan trimming in the ER and Calnexin/Calreticulin cycle (R-HSA-532668)	35	5	1.2	+	4.17	0.00996	0.0782
L1CAM interactions (R-HSA-373760)	118	10	4.05	+	2.47	0.0103	0.0799
Metabolism of carbohydrates (R-HSA-71387)	266	18	9.12	+	1.97	0.0107	0.0828
Plasma lipoprotein assembly, remodeling, and clearance (R-HSA-174824)	67	7	2.3	+	3.05	0.0113	0.087
Signaling by Receptor Tyrosine Kinases (R-HSA-9006934)	440	26	15.09	+	1.72	0.012	0.092
mRNA Splicing - Minor Pathway (R-HSA-72165)	52	6	1.78	+	3.36	0.0122	0.0935
HSF1 activation (R-HSA-3371511)	12	3	0.41	+	7.29	0.0123	0.0936
Signaling by Rho GTPases (R-HSA-194315)	408	24	13.99	+	1.72	0.0137	0.104
ISG15 antiviral mechanism (R-HSA-1169408)	70	7	2.4	+	2.92	0.0138	0.105
Antiviral mechanism by IFN-stimulated genes (R-HSA-1169410)	70	7	2.4	+	2.92	0.0138	0.105
Glutathione synthesis and recycling (R-HSA-174403)	13	3	0.45	+	6.73	0.0147	0.11
Purine salvage (R-HSA-74217)	13	3	0.45	+	6.73	0.0147	0.111
Release of apoptotic factors from the mitochondria (R-HSA-111457)	4	2	0.14	+	14.58	0.0151	0.113
Signaling by PDGF (R-HSA-186797)	55	6	1.89	+	3.18	0.0154	0.115
trans-Golgi Network Vesicle Budding (R-HSA-199992)	72	7	2.47	+	2.84	0.0158	0.117
Clathrin derived vesicle budding (R-HSA-421837)	72	7	2.47	+	2.84	0.0158	0.117
Calnexin/calreticulin cycle (R-HSA-901042)	26	4	0.89	+	4.49	0.0166	0.122
FGFR1 mutant receptor activation (R-HSA-1839124)	26	4	0.89	+	4.49	0.0166	0.122
Integration of energy metabolism (R-HSA-163685)	109	9	3.74	+	2.41	0.0167	0.123
Import of palmitoyl-CoA into the mitochondrial matrix (R-HSA-200425)	14	3	0.48	+	6.25	0.0174	0.127
Membrane binding and targetting of GAG proteins (R-HSA-174490)	14	3	0.48	+	6.25	0.0174	0.127
Synthesis And Processing Of GAG, GAGPOL Polyproteins (R-HSA-174495)	14	3	0.48	+	6.25	0.0174	0.127
Regulation of TP53 Activity through Phosphorylation (R-HSA-6804756)	92	8	3.15	+	2.54	0.0181	0.131
Mitophagy (R-HSA-5205647)	27	4	0.93	+	4.32	0.0185	0.134
Signaling by NTRK1 (TRKA) (R-HSA-187037)	76	7	2.61	+	2.69	0.0202	0.145
Glycogen synthesis (R-HSA-3322077)	15	3	0.51	+	5.83	0.0204	0.146
Purine catabolism (R-HSA-74259)	15	3	0.51	+	5.83	0.0204	0.146
Fructose catabolism (R-HSA-70350)	5	2	0.17	+	11.66	0.0206	0.146
Synthesis of PC (R-HSA-1483191)	28	4	0.96	+	4.17	0.0206	0.147
Formation of Incision Complex in GG-NER (R-HSA-5696395)	43	5	1.47	+	3.39	0.0209	0.148
Metabolism of steroids (R-HSA-8957322)	147	11	5.04	+	2.18	0.0212	0.149
TBC/RABGAPs (R-HSA-8854214)	44	5	1.51	+	3.31	0.0227	0.159
Activation of BH3-only proteins (R-HSA-114452)	29	4	0.99	+	4.02	0.0229	0.16
Organelle biogenesis and maintenance (R-HSA-1852241)	292	18	10.01	+	1.8	0.0232	0.162
mRNA decay by 3' to 5' exoribonuclease (R-HSA-429958)	16	3	0.55	+	5.47	0.0237	0.163
Assembly Of The HIV Virion (R-HSA-175474)	16	3	0.55	+	5.47	0.0237	0.164
Formation of the cornified envelope (R-HSA-6809371)	129	0	4.42	-	< 0.01	0.0236	0.164
Signaling by cytosolic FGFR1 fusion mutants (R-HSA-1839117)	16	3	0.55	+	5.47	0.0237	0.164
Immunoregulatory interactions between a Lymphoid and a non-Lymphoid cell (R-HSA-198933)	194	1	6.65	-	0.15	0.0239	0.164
Scavenging by Class F Receptors (R-HSA-3000484)	6	2	0.21	+	9.72	0.0269	0.182
Glycerophospholipid biosynthesis (R-HSA-1483206)	129	10	4.42	+	2.26	0.0266	0.182
Clearance of Nuclear Envelope Membranes from Chromatin (R-HSA-2993913)	6	2	0.21	+	9.72	0.0269	0.183
Methionine salvage pathway (R-HSA-1237112)	6	2	0.21	+	9.72	0.0269	0.183
KSRP (KHSRP) binds and destabilizes mRNA (R-HSA-450604)	17	3	0.58	+	5.15	0.0272	0.183
Proton-coupled monocarboxylate transport (R-HSA-433692)	6	2	0.21	+	9.72	0.0269	0.184
CD28 co-stimulation (R-HSA-389356)	31	4	1.06	+	3.76	0.0278	0.187
Interleukin-3, Interleukin-5 and GM-CSF signaling (R-HSA-512988)	47	5	1.61	+	3.1	0.0285	0.19
Recycling pathway of L1 (R-HSA-437239)	47	5	1.61	+	3.1	0.0285	0.19
Signaling by ERBB2 (R-HSA-1227986)	47	5	1.61	+	3.1	0.0285	0.191
RHO GTPases Activate Formins (R-HSA-5663220)	135	10	4.63	+	2.16	0.0302	0.201
Cooperation of Prefoldin and TriC/CCT in actin and tubulin folding (R-HSA-389958)	32	4	1.1	+	3.65	0.0305	0.202
DNA Damage Bypass (R-HSA-73893)	49	5	1.68	+	2.98	0.0329	0.217
Synthesis of bile acids and bile salts (R-HSA-192105)	33	4	1.13	+	3.53	0.0333	0.218
Regulation of PLK1 Activity at G2/M Transition (R-HSA-2565942)	85	7	2.91	+	2.4	0.0332	0.218
Signaling by FGFR1 in disease (R-HSA-5655302)	33	4	1.13	+	3.53	0.0333	0.219
Aryl hydrocarbon receptor signalling (R-HSA-8937144)	7	2	0.24	+	8.33	0.0339	0.219
Regulation of HSF1-mediated heat shock response (R-HSA-3371453)	67	6	2.3	+	2.61	0.034	0.219
Nef and signal transduction (R-HSA-164944)	7	2	0.24	+	8.33	0.0339	0.219
Fructose metabolism (R-HSA-5652084)	7	2	0.24	+	8.33	0.0339	0.22
Downregulation of ERBB4 signaling (R-HSA-1253288)	7	2	0.24	+	8.33	0.0339	0.221
RHO GTPases activate CIT (R-HSA-5625900)	19	3	0.65	+	4.6	0.035	0.224
Regulation of TP53 Activity through Methylation (R-HSA-6804760)	19	3	0.65	+	4.6	0.035	0.225
EPH-ephrin mediated repulsion of cells (R-HSA-3928665)	50	5	1.71	+	2.92	0.0352	0.225
Apoptotic execution phase (R-HSA-75153)	51	5	1.75	+	2.86	0.0377	0.24
Biological oxidations (R-HSA-211859)	220	14	7.54	+	1.86	0.0397	0.252
WNT mediated activation of DVL (R-HSA-201688)	8	2	0.27	+	7.29	0.0414	0.262
Regulation of signaling by CBL (R-HSA-912631)	21	3	0.72	+	4.17	0.0438	0.276
Platelet degranulation (R-HSA-114608)	127	9	4.36	+	2.07	0.0475	0.299
Protein ubiquitination (R-HSA-8852135)	74	6	2.54	+	2.36	0.0496	0.304
ATF6 (ATF6-alpha) activates chaperone genes (R-HSA-381183)	9	2	0.31	+	6.48	0.0495	0.305
CD28 dependent PI3K/Akt signaling (R-HSA-389357)	22	3	0.75	+	3.98	0.0486	0.305
Regulation of PTEN localization (R-HSA-8948747)	9	2	0.31	+	6.48	0.0495	0.306
Signaling by Leptin (R-HSA-2586552)	9	2	0.31	+	6.48	0.0495	0.306
Receptor Mediated Mitophagy (R-HSA-8934903)	9	2	0.31	+	6.48	0.0495	0.307
Hydrolysis of LPC (R-HSA-1483115)	9	2	0.31	+	6.48	0.0495	0.308
PTK6 Regulates RTKs and Their Effectors AKT1 and DOK1 (R-HSA-8849469)	9	2	0.31	+	6.48	0.0495	0.309
Interleukin-9 signaling (R-HSA-8985947)	9	2	0.31	+	6.48	0.0495	0.31
G alpha (q) signalling events (R-HSA-416476)	209	2	7.17	-	0.28	0.0515	0.315
Synthesis of bile acids and bile salts via 7alpha-hydroxycholesterol (R-HSA-193368)	23	3	0.79	+	3.8	0.0536	0.326
Nucleotide salvage (R-HSA-8956321)	23	3	0.79	+	3.8	0.0536	0.327
Response to elevated platelet cytosolic Ca2+ (R-HSA-76005)	132	9	4.53	+	1.99	0.0539	0.327
Interleukin-21 signaling (R-HSA-9020958)	10	2	0.34	+	5.83	0.0581	0.347
Initiation of Nuclear Envelope Reformation (R-HSA-2995383)	10	2	0.34	+	5.83	0.0581	0.348
Iron uptake and transport (R-HSA-917937)	58	5	1.99	+	2.51	0.0576	0.348
Chylomicron assembly (R-HSA-8963888)	10	2	0.34	+	5.83	0.0581	0.349
HSF1-dependent transactivation (R-HSA-3371571)	24	3	0.82	+	3.65	0.0589	0.35
Phase II - Conjugation of compounds (R-HSA-156580)	108	8	3.7	+	2.16	0.0591	0.35
Nuclear Envelope Reassembly (R-HSA-2995410)	10	2	0.34	+	5.83	0.0581	0.35
Constitutive Signaling by AKT1 E17K in Cancer (R-HSA-5674400)	24	3	0.82	+	3.65	0.0589	0.351
Post-translational protein phosphorylation (R-HSA-8957275)	107	8	3.67	+	2.18	0.0581	0.351
Biosynthesis of the N-glycan precursor (dolichol lipid-linked oligosaccharide, LLO) and transfer to a nascent protein (R-HSA-446193)	78	6	2.67	+	2.24	0.0602	0.356
EPHB-mediated forward signaling (R-HSA-3928662)	41	4	1.41	+	2.84	0.0613	0.36
Dual Incision in GG-NER (R-HSA-5696400)	41	4	1.41	+	2.84	0.0613	0.361
SUMOylation of transcription cofactors (R-HSA-3899300)	42	4	1.44	+	2.78	0.0654	0.369
Vitamin E (R-HSA-8877627)	1	1	0.03	+	29.16	0.0652	0.37
Bile acid and bile salt metabolism (R-HSA-194068)	42	4	1.44	+	2.78	0.0654	0.37
TALDO1 deficiency: failed conversion of SH7P, GA3P to Fru(6)P, E4P (R-HSA-6791055)	1	1	0.03	+	29.16	0.0652	0.371
Defective ABCB6 causes isolated colobomatous microphthalmia 7 (MCOPCB7) (R-HSA-5683371)	1	1	0.03	+	29.16	0.0652	0.372
Interleukin-27 signaling (R-HSA-9020956)	11	2	0.38	+	5.3	0.0672	0.373
Methylation of MeSeH for excretion (R-HSA-2408552)	1	1	0.03	+	29.16	0.0652	0.373
CD28 dependent Vav1 pathway (R-HSA-389359)	11	2	0.38	+	5.3	0.0672	0.374
Defective ABCC9 causes dilated cardiomyopathy 10, familial atrial fibrillation 12 and hypertrichotic osteochondrodysplasia (R-HSA-5678420)	1	1	0.03	+	29.16	0.0652	0.374
Kinesins (R-HSA-983189)	61	5	2.09	+	2.39	0.0677	0.374
Vitamin D (calciferol) metabolism (R-HSA-196791)	11	2	0.38	+	5.3	0.0672	0.375
TALDO1 deficiency: failed conversion of Fru(6)P, E4P to SH7P, GA3P (R-HSA-6791462)	1	1	0.03	+	29.16	0.0652	0.375
Neurotransmitter receptors and postsynaptic signal transmission (R-HSA-112314)	148	1	5.08	-	0.2	0.0667	0.375
Pyrimidine catabolism (R-HSA-73621)	11	2	0.38	+	5.3	0.0672	0.376
Defective MAOA causes Brunner syndrome (BRUNS) (R-HSA-5579012)	1	1	0.03	+	29.16	0.0652	0.376
ATF6 (ATF6-alpha) activates chaperones (R-HSA-381033)	11	2	0.38	+	5.3	0.0672	0.377
Defective ALG2 causes ALG2-CDG (CDG-1i) (R-HSA-4549349)	1	1	0.03	+	29.16	0.0652	0.377
Deadenylation of mRNA (R-HSA-429947)	25	3	0.86	+	3.5	0.0644	0.377
Condensation of Prometaphase Chromosomes (R-HSA-2514853)	11	2	0.38	+	5.3	0.0672	0.378
Defective DPAGT1 causes DPAGT1-CDG (CDG-1j) and CMSTA2 (R-HSA-4549356)	1	1	0.03	+	29.16	0.0652	0.378
Defective GFPT1 causes CMSTA1 (R-HSA-4085023)	1	1	0.03	+	29.16	0.0652	0.379
Defective CYP27A1 causes Cerebrotendinous xanthomatosis (CTX) (R-HSA-5578996)	1	1	0.03	+	29.16	0.0652	0.38
Synthesis of IPs in the ER lumen (R-HSA-1855231)	1	1	0.03	+	29.16	0.0652	0.381
WNT ligand biogenesis and trafficking (R-HSA-3238698)	26	3	0.89	+	3.36	0.0701	0.387
alpha-linolenic (omega3) and linoleic (omega6) acid metabolism (R-HSA-2046104)	12	2	0.41	+	4.86	0.0768	0.414
alpha-linolenic acid (ALA) metabolism (R-HSA-2046106)	12	2	0.41	+	4.86	0.0768	0.415
VEGFR2 mediated vascular permeability (R-HSA-5218920)	27	3	0.93	+	3.24	0.076	0.416
Interleukin-35 Signalling (R-HSA-8984722)	12	2	0.41	+	4.86	0.0768	0.416
Prefoldin mediated transfer of substrate to CCT/TriC (R-HSA-389957)	27	3	0.93	+	3.24	0.076	0.417
TICAM1-dependent activation of IRF3/IRF7 (R-HSA-9013973)	12	2	0.41	+	4.86	0.0768	0.417
Downstream signal transduction (R-HSA-186763)	27	3	0.93	+	3.24	0.076	0.418
Cell junction organization (R-HSA-446728)	91	0	3.12	-	< 0.01	0.0777	0.418
Downregulation of ERBB2:ERBB3 signaling (R-HSA-1358803)	12	2	0.41	+	4.86	0.0768	0.418
Downregulation of ERBB2 signaling (R-HSA-8863795)	27	3	0.93	+	3.24	0.076	0.419
Post-translational modification: synthesis of GPI-anchored proteins (R-HSA-163125)	93	0	3.19	-	< 0.01	0.0781	0.419
Interconversion of nucleotide di- and triphosphates (R-HSA-499943)	28	3	0.96	+	3.12	0.0822	0.439
RAB geranylgeranylation (R-HSA-8873719)	65	5	2.23	+	2.24	0.0825	0.44
Respiratory electron transport, ATP synthesis by chemiosmotic coupling, and heat production by uncoupling proteins. (R-HSA-163200)	123	8	4.22	+	1.9	0.0822	0.44
Regulation of Insulin-like Growth Factor (IGF) transport and uptake by Insulin-like Growth Factor Binding Proteins (IGFBPs) (R-HSA-381426)	124	8	4.25	+	1.88	0.0843	0.448
Golgi Cisternae Pericentriolar Stack Reorganization (R-HSA-162658)	13	2	0.45	+	4.49	0.0867	0.458
Synthesis of PE (R-HSA-1483213)	13	2	0.45	+	4.49	0.0867	0.459
Depolymerisation of the Nuclear Lamina (R-HSA-4419969)	13	2	0.45	+	4.49	0.0867	0.46
Signaling by NTRKs (R-HSA-166520)	97	7	3.33	+	2.1	0.0875	0.461
G alpha (i) signalling events (R-HSA-418594)	392	7	13.44	-	0.52	0.0887	0.465
Signal Transduction (R-HSA-162582)	2667	107	91.46	+	1.17	0.0886	0.466
Phospholipid metabolism (R-HSA-1483257)	212	12	7.27	+	1.65	0.0901	0.471
Triglyceride biosynthesis (R-HSA-75109)	14	2	0.48	+	4.17	0.097	0.484
Synthesis of bile acids and bile salts via 24-hydroxycholesterol (R-HSA-193775)	14	2	0.48	+	4.17	0.097	0.485
Mitotic Prophase (R-HSA-68875)	103	7	3.53	+	1.98	0.0976	0.486
AKT phosphorylates targets in the cytosol (R-HSA-198323)	14	2	0.48	+	4.17	0.097	0.486
Prolactin receptor signaling (R-HSA-1170546)	14	2	0.48	+	4.17	0.097	0.487
Insulin effects increased synthesis of Xylulose-5-Phosphate (R-HSA-163754)	2	1	0.07	+	14.58	0.0962	0.488
Peptide ligand-binding receptors (R-HSA-375276)	186	2	6.38	-	0.31	0.0982	0.488
InlB-mediated entry of Listeria monocytogenes into host cell (R-HSA-8875360)	14	2	0.48	+	4.17	0.097	0.488
Activation and oligomerization of BAK protein (R-HSA-111452)	2	1	0.07	+	14.58	0.0962	0.489
Interleukin-15 signaling (R-HSA-8983432)	14	2	0.48	+	4.17	0.097	0.49
Inhibition of Host mRNA Processing and RNA Silencing (R-HSA-168315)	2	1	0.07	+	14.58	0.0962	0.49
Methylation (R-HSA-156581)	14	2	0.48	+	4.17	0.097	0.491
Nef mediated downregulation of CD28 cell surface expression (R-HSA-164939)	2	1	0.07	+	14.58	0.0962	0.491
Regulation of PAK-2p34 activity by PS-GAP/RHG10 (R-HSA-211728)	2	1	0.07	+	14.58	0.0962	0.493
Stimulation of the cell death response by PAK-2p34 (R-HSA-211736)	2	1	0.07	+	14.58	0.0962	0.494
Diseases of metabolism (R-HSA-5668914)	104	7	3.57	+	1.96	0.0996	0.494
Pentose phosphate pathway disease (R-HSA-6791465)	2	1	0.07	+	14.58	0.0962	0.495
Hydrolysis of LPE (R-HSA-1483152)	2	1	0.07	+	14.58	0.0962	0.496
Inactivation, recovery and regulation of the phototransduction cascade (R-HSA-2514859)	30	3	1.03	+	2.92	0.0952	0.496
Enzymatic degradation of Dopamine by monoamine oxidase (R-HSA-379398)	2	1	0.07	+	14.58	0.0962	0.497
Metabolism of serotonin (R-HSA-380612)	2	1	0.07	+	14.58	0.0962	0.498
Biogenic amines are oxidatively deaminated to aldehydes by MAOA and MAOB (R-HSA-141333)	2	1	0.07	+	14.58	0.0962	0.5
Biosynthesis of aspirin-triggered D-series resolvins (R-HSA-9020265)	2	1	0.07	+	14.58	0.0962	0.501
Interaction between L1 and Ankyrins (R-HSA-445095)	31	3	1.06	+	2.82	0.102	0.502
Transferrin endocytosis and recycling (R-HSA-917977)	31	3	1.06	+	2.82	0.102	0.503
The phototransduction cascade (R-HSA-2514856)	31	3	1.06	+	2.82	0.102	0.504
Amyloid fiber formation (R-HSA-977225)	70	5	2.4	+	2.08	0.103	0.507
Metabolism of vitamins and cofactors (R-HSA-196854)	186	11	6.38	+	1.72	0.104	0.507
Pentose phosphate pathway (R-HSA-71336)	15	2	0.51	+	3.89	0.108	0.523
Activation of BAD and translocation to mitochondria (R-HSA-111447)	15	2	0.51	+	3.89	0.108	0.524
Synthesis of Prostaglandins (PG) and Thromboxanes (TX) (R-HSA-2162123)	15	2	0.51	+	3.89	0.108	0.525
Regulation of innate immune responses to cytosolic DNA (R-HSA-3134975)	15	2	0.51	+	3.89	0.108	0.526
Nucleobase catabolism (R-HSA-8956319)	32	3	1.1	+	2.73	0.109	0.528
HIV Life Cycle (R-HSA-162587)	148	9	5.08	+	1.77	0.11	0.531
Regulation of pyruvate dehydrogenase (PDH) complex (R-HSA-204174)	16	2	0.55	+	3.65	0.118	0.567
RNA Polymerase II Pre-transcription Events (R-HSA-674695)	84	0	2.88	-	< 0.01	0.119	0.567
Activation of IRF3/IRF7 mediated by TBK1/IKK epsilon (R-HSA-936964)	16	2	0.55	+	3.65	0.118	0.568
Translesion synthesis by REV1 (R-HSA-110312)	16	2	0.55	+	3.65	0.118	0.569
Transcriptional activation of mitochondrial biogenesis (R-HSA-2151201)	53	4	1.82	+	2.2	0.12	0.57
Initial triggering of complement (R-HSA-166663)	85	0	2.91	-	< 0.01	0.12	0.57
MAP3K8 (TPL2)-dependent MAPK1/3 activation (R-HSA-5684264)	16	2	0.55	+	3.65	0.118	0.571
Regulation of cholesterol biosynthesis by SREBP (SREBF) (R-HSA-1655829)	53	4	1.82	+	2.2	0.12	0.571
Sema3A PAK dependent Axon repulsion (R-HSA-399954)	16	2	0.55	+	3.65	0.118	0.572
Platelet activation, signaling and aggregation (R-HSA-76002)	259	14	8.88	+	1.58	0.121	0.574
MET activates STAT3 (R-HSA-8875791)	3	1	0.1	+	9.72	0.126	0.576
Activation of BIM and translocation to mitochondria (R-HSA-111446)	3	1	0.1	+	9.72	0.126	0.577
Interconversion of 2-oxoglutarate and 2-hydroxyglutarate (R-HSA-880009)	3	1	0.1	+	9.72	0.126	0.578
Formation of apoptosome (R-HSA-111458)	3	1	0.1	+	9.72	0.126	0.58
Biosynthesis of D-series resolvins (R-HSA-9018676)	3	1	0.1	+	9.72	0.126	0.581
Role of phospholipids in phagocytosis (R-HSA-2029485)	88	0	3.02	-	< 0.01	0.123	0.582
Biosynthesis of E-series 18(R)-resolvins (R-HSA-9023661)	3	1	0.1	+	9.72	0.126	0.582
Toxicity of botulinum toxin type G (BoNT/G) (R-HSA-5250989)	3	1	0.1	+	9.72	0.126	0.583
Integration of viral DNA into host genomic DNA (R-HSA-175567)	3	1	0.1	+	9.72	0.126	0.584
Translesion synthesis by POLK (R-HSA-5655862)	17	2	0.58	+	3.43	0.13	0.586
Enzymatic degradation of dopamine by COMT (R-HSA-379397)	3	1	0.1	+	9.72	0.126	0.586
Diseases associated with N-glycosylation of proteins (R-HSA-3781860)	17	2	0.58	+	3.43	0.13	0.587
Amine Oxidase reactions (R-HSA-140179)	3	1	0.1	+	9.72	0.126	0.587
FCERI mediated Ca+2 mobilization (R-HSA-2871809)	89	0	3.05	-	< 0.01	0.125	0.588
Metabolism of Angiotensinogen to Angiotensins (R-HSA-2022377)	17	2	0.58	+	3.43	0.13	0.588
Activation of BMF and translocation to mitochondria (R-HSA-139910)	3	1	0.1	+	9.72	0.126	0.588
Regulation of necroptotic cell death (R-HSA-5675482)	17	2	0.58	+	3.43	0.13	0.589
Regulation of TP53 Degradation (R-HSA-6804757)	35	3	1.2	+	2.5	0.131	0.589
Signalling to STAT3 (R-HSA-198745)	3	1	0.1	+	9.72	0.126	0.589
Translesion synthesis by POLI (R-HSA-5656121)	17	2	0.58	+	3.43	0.13	0.591
Serotonin clearance from the synaptic cleft (R-HSA-380615)	3	1	0.1	+	9.72	0.126	0.591
Golgi Associated Vesicle Biogenesis (R-HSA-432722)	54	4	1.85	+	2.16	0.126	0.592
Autointegration results in viral DNA circles (R-HSA-177539)	3	1	0.1	+	9.72	0.126	0.592
Striated Muscle Contraction (R-HSA-390522)	36	3	1.23	+	2.43	0.138	0.621
Regulation of TP53 Expression and Degradation (R-HSA-6806003)	36	3	1.23	+	2.43	0.138	0.622
Ephrin signaling (R-HSA-3928664)	18	2	0.62	+	3.24	0.141	0.625
Signaling by Ligand-Responsive EGFR Variants in Cancer (R-HSA-5637815)	18	2	0.62	+	3.24	0.141	0.627
Signaling by EGFR in Cancer (R-HSA-1643713)	18	2	0.62	+	3.24	0.141	0.628
ABC transporters in lipid homeostasis (R-HSA-1369062)	18	2	0.62	+	3.24	0.141	0.629
Plasma lipoprotein assembly (R-HSA-8963898)	18	2	0.62	+	3.24	0.141	0.631
Constitutive Signaling by Ligand-Responsive EGFR Cancer Variants (R-HSA-1236382)	18	2	0.62	+	3.24	0.141	0.632
Apoptotic cleavage of cellular proteins (R-HSA-111465)	37	3	1.27	+	2.36	0.146	0.647
Biosynthesis of protectins (R-HSA-9018681)	4	1	0.14	+	7.29	0.155	0.649
APOBEC3G mediated resistance to HIV-1 infection (R-HSA-180689)	4	1	0.14	+	7.29	0.155	0.65
Ion influx/efflux at host-pathogen interface (R-HSA-6803544)	4	1	0.14	+	7.29	0.155	0.651
Arachidonic acid metabolism (R-HSA-2142753)	59	4	2.02	+	1.98	0.156	0.651
ATP sensitive Potassium channels (R-HSA-1296025)	4	1	0.14	+	7.29	0.155	0.652
Synthesis of PIPs in the nucleus (R-HSA-8847453)	4	1	0.14	+	7.29	0.155	0.654
Neurotransmitter uptake and metabolism In glial cells (R-HSA-112313)	4	1	0.14	+	7.29	0.155	0.655
Hypusine synthesis from eIF5A-lysine (R-HSA-204626)	4	1	0.14	+	7.29	0.155	0.656
Mitochondrial ABC transporters (R-HSA-1369007)	4	1	0.14	+	7.29	0.155	0.658
AKT-mediated inactivation of FOXO1A (R-HSA-211163)	4	1	0.14	+	7.29	0.155	0.659
Scavenging by Class H Receptors (R-HSA-3000497)	4	1	0.14	+	7.29	0.155	0.66
Signaling by FGFR in disease (R-HSA-1226099)	58	4	1.99	+	2.01	0.15	0.66
PTK6 Activates STAT3 (R-HSA-8849474)	4	1	0.14	+	7.29	0.155	0.661
Meiotic synapsis (R-HSA-1221632)	58	4	1.99	+	2.01	0.15	0.662
Late Phase of HIV Life Cycle (R-HSA-162599)	135	8	4.63	+	1.73	0.151	0.662
FBXW7 Mutants and NOTCH1 in Cancer (R-HSA-2644605)	4	1	0.14	+	7.29	0.155	0.663
RIPK1-mediated regulated necrosis (R-HSA-5213460)	19	2	0.65	+	3.07	0.153	0.663
Loss of Function of FBXW7 in Cancer and NOTCH1 Signaling (R-HSA-2644607)	4	1	0.14	+	7.29	0.155	0.664
Translesion Synthesis by POLH (R-HSA-110320)	19	2	0.65	+	3.07	0.153	0.665
HDL clearance (R-HSA-8964011)	4	1	0.14	+	7.29	0.155	0.665
Listeria monocytogenes entry into host cells (R-HSA-8876384)	19	2	0.65	+	3.07	0.153	0.666
Biosynthesis of E-series 18(S)-resolvins (R-HSA-9018896)	4	1	0.14	+	7.29	0.155	0.667
DNA Damage Recognition in GG-NER (R-HSA-5696394)	38	3	1.3	+	2.3	0.154	0.667
Scavenging by Class A Receptors (R-HSA-3000480)	19	2	0.65	+	3.07	0.153	0.667
VEGFA-VEGFR2 Pathway (R-HSA-4420097)	95	6	3.26	+	1.84	0.152	0.668
Astrocytic Glutamate-Glutamine Uptake And Metabolism (R-HSA-210455)	4	1	0.14	+	7.29	0.155	0.668
Triglyceride metabolism (R-HSA-8979227)	38	3	1.3	+	2.3	0.154	0.668
Regulated Necrosis (R-HSA-5218859)	19	2	0.65	+	3.07	0.153	0.669
Dopamine clearance from the synaptic cleft (R-HSA-379401)	4	1	0.14	+	7.29	0.155	0.669
FGFR3b ligand binding and activation (R-HSA-190371)	4	1	0.14	+	7.29	0.155	0.671
Sema4D induced cell migration and growth-cone collapse (R-HSA-416572)	20	2	0.69	+	2.92	0.164	0.68
Aflatoxin activation and detoxification (R-HSA-5423646)	20	2	0.69	+	2.92	0.164	0.681
Negative regulation of MET activity (R-HSA-6807004)	20	2	0.69	+	2.92	0.164	0.682
Signal transduction by L1 (R-HSA-445144)	20	2	0.69	+	2.92	0.164	0.683
CTLA4 inhibitory signaling (R-HSA-389513)	20	2	0.69	+	2.92	0.164	0.685
Respiratory electron transport (R-HSA-611105)	100	6	3.43	+	1.75	0.168	0.694
Signaling by SCF-KIT (R-HSA-1433557)	40	3	1.37	+	2.19	0.17	0.701
Activation of caspases through apoptosome-mediated cleavage (R-HSA-111459)	5	1	0.17	+	5.83	0.183	0.709
Biosynthesis of EPA-derived SPMs (R-HSA-9018679)	5	1	0.17	+	5.83	0.183	0.71
Generic Transcription Pathway (R-HSA-212436)	1094	46	37.52	+	1.23	0.173	0.711
Cytochrome c-mediated apoptotic response (R-HSA-111461)	5	1	0.17	+	5.83	0.183	0.712
The fatty acid cycling model (R-HSA-167826)	5	1	0.17	+	5.83	0.183	0.713
The proton buffering model (R-HSA-167827)	5	1	0.17	+	5.83	0.183	0.714
Classical antibody-mediated complement activation (R-HSA-173623)	70	0	2.4	-	< 0.01	0.177	0.715
ZBP1(DAI) mediated induction of type I IFNs (R-HSA-1606322)	21	2	0.72	+	2.78	0.176	0.715
TFAP2A acts as a transcriptional repressor during retinoic acid induced cell differentiation (R-HSA-8869496)	5	1	0.17	+	5.83	0.183	0.715
Synthesis of Leukotrienes (LT) and Eoxins (EX) (R-HSA-2142691)	21	2	0.72	+	2.78	0.176	0.717
Trafficking of myristoylated proteins to the cilium (R-HSA-5624138)	5	1	0.17	+	5.83	0.183	0.717
Phase I - Functionalization of compounds (R-HSA-211945)	105	6	3.6	+	1.67	0.187	0.717
CD209 (DC-SIGN) signaling (R-HSA-5621575)	21	2	0.72	+	2.78	0.176	0.718
FasL/ CD95L signaling (R-HSA-75157)	5	1	0.17	+	5.83	0.183	0.718
Cooperation of PDCL (PhLP1) and TRiC/CCT in G-protein beta folding (R-HSA-6814122)	42	3	1.44	+	2.08	0.187	0.718
SLC transporter disorders (R-HSA-5619102)	68	0	2.33	-	< 0.01	0.176	0.719
Beta oxidation of octanoyl-CoA to hexanoyl-CoA (R-HSA-77348)	5	1	0.17	+	5.83	0.183	0.719
CD22 mediated BCR regulation (R-HSA-5690714)	67	0	2.3	-	< 0.01	0.175	0.719
ER Quality Control Compartment (ERQC) (R-HSA-901032)	21	2	0.72	+	2.78	0.176	0.719
TNF signaling (R-HSA-75893)	42	3	1.44	+	2.08	0.187	0.719
Mitochondrial Uncoupling Proteins (R-HSA-166187)	5	1	0.17	+	5.83	0.183	0.721
Creation of C4 and C2 activators (R-HSA-166786)	77	0	2.64	-	< 0.01	0.186	0.721
SUMOylation of RNA binding proteins (R-HSA-4570464)	42	3	1.44	+	2.08	0.187	0.721
Interleukin-37 signaling (R-HSA-9008059)	21	2	0.72	+	2.78	0.176	0.721
Transcriptional regulation by small RNAs (R-HSA-5578749)	72	0	2.47	-	< 0.01	0.178	0.721
Pink/Parkin Mediated Mitophagy (R-HSA-5205685)	22	2	0.75	+	2.65	0.188	0.721
IRF3 mediated activation of type 1 IFN (R-HSA-1606341)	5	1	0.17	+	5.83	0.183	0.722
Formation of xylulose-5-phosphate (R-HSA-5661270)	5	1	0.17	+	5.83	0.183	0.723
Toxicity of botulinum toxin type D (BoNT/D) (R-HSA-5250955)	5	1	0.17	+	5.83	0.183	0.724
Transcription of the HIV genome (R-HSA-167172)	73	0	2.5	-	< 0.01	0.18	0.725
Toxicity of botulinum toxin type F (BoNT/F) (R-HSA-5250981)	5	1	0.17	+	5.83	0.183	0.726
Vitamin B1 (thiamin) metabolism (R-HSA-196819)	5	1	0.17	+	5.83	0.183	0.727
LRR FLII-interacting protein 1 (LRRFIP1) activates type I IFN production (R-HSA-3134973)	5	1	0.17	+	5.83	0.183	0.728
RNA polymerase II transcribes snRNA genes (R-HSA-6807505)	74	0	2.54	-	< 0.01	0.181	0.729
Abacavir metabolism (R-HSA-2161541)	5	1	0.17	+	5.83	0.183	0.73
Reelin signalling pathway (R-HSA-8866376)	5	1	0.17	+	5.83	0.183	0.731
PKA-mediated phosphorylation of key metabolic factors (R-HSA-163358)	5	1	0.17	+	5.83	0.183	0.732
FGFR1b ligand binding and activation (R-HSA-190370)	5	1	0.17	+	5.83	0.183	0.734
Alpha-oxidation of phytanate (R-HSA-389599)	5	1	0.17	+	5.83	0.183	0.735
Signaling by VEGF (R-HSA-194138)	104	6	3.57	+	1.68	0.183	0.736
Complement cascade (R-HSA-166658)	120	1	4.12	-	0.24	0.194	0.743
RNA Polymerase II Transcription (R-HSA-73857)	1216	50	41.7	+	1.2	0.195	0.745
Glutamate Neurotransmitter Release Cycle (R-HSA-210500)	23	2	0.79	+	2.54	0.2	0.756
Growth hormone receptor signaling (R-HSA-982772)	23	2	0.79	+	2.54	0.2	0.757
Signaling by MET (R-HSA-6806834)	77	5	2.64	+	1.89	0.199	0.758
activated TAK1 mediates p38 MAPK activation (R-HSA-450302)	23	2	0.79	+	2.54	0.2	0.759
Negative regulation of FGFR3 signaling (R-HSA-5654732)	23	2	0.79	+	2.54	0.2	0.76
RNA Polymerase III Transcription Termination (R-HSA-73980)	23	2	0.79	+	2.54	0.2	0.761
Downregulation of SMAD2/3:SMAD4 transcriptional activity (R-HSA-2173795)	23	2	0.79	+	2.54	0.2	0.763
Phase 0 - rapid depolarisation (R-HSA-5576892)	44	3	1.51	+	1.99	0.204	0.765
Collagen chain trimerization (R-HSA-8948216)	44	3	1.51	+	1.99	0.204	0.766
Interleukin-2 family signaling (R-HSA-451927)	44	3	1.51	+	1.99	0.204	0.767
mitochondrial fatty acid beta-oxidation of unsaturated fatty acids (R-HSA-77288)	6	1	0.21	+	4.86	0.21	0.778
TNFR1-mediated ceramide production (R-HSA-5626978)	6	1	0.21	+	4.86	0.21	0.78
PI3K/AKT Signaling in Cancer (R-HSA-2219528)	80	5	2.74	+	1.82	0.208	0.78
EGFR downregulation (R-HSA-182971)	24	2	0.82	+	2.43	0.213	0.781
Beta oxidation of decanoyl-CoA to octanoyl-CoA-CoA (R-HSA-77346)	6	1	0.21	+	4.86	0.21	0.781
Sema4D in semaphorin signaling (R-HSA-400685)	24	2	0.82	+	2.43	0.213	0.782
RUNX1 regulates estrogen receptor mediated transcription (R-HSA-8931987)	6	1	0.21	+	4.86	0.21	0.782
ADP signalling through P2Y purinoceptor 1 (R-HSA-418592)	24	2	0.82	+	2.43	0.213	0.783
TLR3-mediated TICAM1-dependent programmed cell death (R-HSA-9013957)	6	1	0.21	+	4.86	0.21	0.783
ERCC6 (CSB) and EHMT2 (G9a) positively regulate rRNA expression (R-HSA-427389)	45	3	1.54	+	1.94	0.212	0.784
GDP-fucose biosynthesis (R-HSA-6787639)	6	1	0.21	+	4.86	0.21	0.785
NOTCH1 Intracellular Domain Regulates Transcription (R-HSA-2122947)	45	3	1.54	+	1.94	0.212	0.785
p75NTR negatively regulates cell cycle via SC1 (R-HSA-193670)	6	1	0.21	+	4.86	0.21	0.786
Histidine, lysine, phenylalanine, tyrosine, proline and tryptophan catabolism (R-HSA-6788656)	46	3	1.58	+	1.9	0.221	0.809
Nuclear Envelope Breakdown (R-HSA-2980766)	46	3	1.58	+	1.9	0.221	0.81
Interleukin-7 signaling (R-HSA-1266695)	25	2	0.86	+	2.33	0.225	0.811
Caspase activation via extrinsic apoptotic signalling pathway (R-HSA-5357769)	25	2	0.86	+	2.33	0.225	0.812
Global Genome Nucleotide Excision Repair (GG-NER) (R-HSA-5696399)	84	5	2.88	+	1.74	0.223	0.813
Gap-filling DNA repair synthesis and ligation in GG-NER (R-HSA-5696397)	25	2	0.86	+	2.33	0.225	0.814
Basigin interactions (R-HSA-210991)	25	2	0.86	+	2.33	0.225	0.815
G beta:gamma signalling through PI3Kgamma (R-HSA-392451)	25	2	0.86	+	2.33	0.225	0.816
Uptake and actions of bacterial toxins (R-HSA-5339562)	25	2	0.86	+	2.33	0.225	0.818
Downregulation of TGF-beta receptor signaling (R-HSA-2173788)	25	2	0.86	+	2.33	0.225	0.819
Interleukin-20 family signaling (R-HSA-8854691)	25	2	0.86	+	2.33	0.225	0.82
RNA Polymerase I Transcription Initiation (R-HSA-73762)	47	3	1.61	+	1.86	0.23	0.827
Meiosis (R-HSA-1500620)	86	5	2.95	+	1.7	0.231	0.828
FGFR2 alternative splicing (R-HSA-6803529)	26	2	0.89	+	2.24	0.237	0.835
2-LTR circle formation (R-HSA-164843)	7	1	0.24	+	4.17	0.236	0.836
Negative regulation of FGFR1 signaling (R-HSA-5654726)	26	2	0.89	+	2.24	0.237	0.836
ChREBP activates metabolic gene expression (R-HSA-163765)	7	1	0.24	+	4.17	0.236	0.837
Metabolism of fat-soluble vitamins (R-HSA-6806667)	48	3	1.65	+	1.82	0.239	0.837
Insulin receptor recycling (R-HSA-77387)	26	2	0.89	+	2.24	0.237	0.838
PP2A-mediated dephosphorylation of key metabolic factors (R-HSA-163767)	7	1	0.24	+	4.17	0.236	0.838
Inositol phosphate metabolism (R-HSA-1483249)	48	3	1.65	+	1.82	0.239	0.839
Apoptotic factor-mediated response (R-HSA-111471)	7	1	0.24	+	4.17	0.236	0.84
SUMO is transferred from E1 to E2 (UBE2I, UBC9) (R-HSA-3065678)	7	1	0.24	+	4.17	0.236	0.841
RUNX2 regulates genes involved in cell migration (R-HSA-8941332)	7	1	0.24	+	4.17	0.236	0.842
Uptake and function of anthrax toxins (R-HSA-5210891)	7	1	0.24	+	4.17	0.236	0.844
Cation-coupled Chloride cotransporters (R-HSA-426117)	7	1	0.24	+	4.17	0.236	0.845
DEx/H-box helicases activate type I IFN and inflammatory cytokines production (R-HSA-3134963)	7	1	0.24	+	4.17	0.236	0.847
Hemostasis (R-HSA-109582)	671	29	23.01	+	1.26	0.236	0.847
Chromosome Maintenance (R-HSA-73886)	90	5	3.09	+	1.62	0.248	0.861
Gene expression (Transcription) (R-HSA-74160)	1351	54	46.33	+	1.17	0.248	0.862
Metabolism of non-coding RNA (R-HSA-194441)	49	3	1.68	+	1.79	0.248	0.863
Negative regulation of FGFR4 signaling (R-HSA-5654733)	27	2	0.93	+	2.16	0.25	0.863
snRNP Assembly (R-HSA-191859)	49	3	1.68	+	1.79	0.248	0.864
Sulfur amino acid metabolism (R-HSA-1614635)	27	2	0.93	+	2.16	0.25	0.865
RMTs methylate histone arginines (R-HSA-3214858)	49	3	1.68	+	1.79	0.248	0.866
Syndecan interactions (R-HSA-3000170)	27	2	0.93	+	2.16	0.25	0.866
Muscle contraction (R-HSA-397014)	204	10	7	+	1.43	0.248	0.866
EPHA-mediated growth cone collapse (R-HSA-3928663)	28	2	0.96	+	2.08	0.262	0.873
Negative regulation of FGFR2 signaling (R-HSA-5654727)	28	2	0.96	+	2.08	0.262	0.874
DNA Repair (R-HSA-73894)	293	6	10.05	-	0.6	0.254	0.876
PERK regulates gene expression (R-HSA-381042)	28	2	0.96	+	2.08	0.262	0.876
G-protein beta:gamma signalling (R-HSA-397795)	28	2	0.96	+	2.08	0.262	0.877
BH3-only proteins associate with and inactivate anti-apoptotic BCL-2 members (R-HSA-111453)	8	1	0.27	+	3.65	0.262	0.878
Processing of Capped Intronless Pre-mRNA (R-HSA-75067)	28	2	0.96	+	2.08	0.262	0.878
TRAIL signaling (R-HSA-75158)	8	1	0.27	+	3.65	0.262	0.88
Role of ABL in ROBO-SLIT signaling (R-HSA-428890)	8	1	0.27	+	3.65	0.262	0.881
Synthesis of UDP-N-acetyl-glucosamine (R-HSA-446210)	8	1	0.27	+	3.65	0.262	0.882
Amplification of signal from the kinetochores (R-HSA-141424)	92	5	3.15	+	1.58	0.257	0.883
Beta-oxidation of very long chain fatty acids (R-HSA-390247)	8	1	0.27	+	3.65	0.262	0.884
Neurotransmitter release cycle (R-HSA-112310)	50	3	1.71	+	1.75	0.257	0.884
Amplification of signal from unattached kinetochores via a MAD2 inhibitory signal (R-HSA-141444)	92	5	3.15	+	1.58	0.257	0.885
mRNA Editing: C to U Conversion (R-HSA-72200)	8	1	0.27	+	3.65	0.262	0.885
AKT phosphorylates targets in the nucleus (R-HSA-198693)	8	1	0.27	+	3.65	0.262	0.886
Metabolism of ingested SeMet, Sec, MeSec into H2Se (R-HSA-2408508)	8	1	0.27	+	3.65	0.262	0.888
RNA Polymerase I Chain Elongation (R-HSA-73777)	59	0	2.02	-	< 0.01	0.268	0.889
Gene Silencing by RNA (R-HSA-211000)	102	1	3.5	-	0.29	0.267	0.889
Vitamin C (ascorbate) metabolism (R-HSA-196836)	8	1	0.27	+	3.65	0.262	0.889
NRAGE signals death through JNK (R-HSA-193648)	59	0	2.02	-	< 0.01	0.268	0.89
Signaling by activated point mutants of FGFR1 (R-HSA-1839122)	8	1	0.27	+	3.65	0.262	0.891
Transport of inorganic cations/anions and amino acids/oligopeptides (R-HSA-425393)	105	1	3.6	-	0.28	0.27	0.892
Formation of the beta-catenin:TCF transactivating complex (R-HSA-201722)	60	0	2.06	-	< 0.01	0.269	0.892
HuR (ELAVL1) binds and stabilizes mRNA (R-HSA-450520)	8	1	0.27	+	3.65	0.262	0.892
Formation of RNA Pol II elongation complex (R-HSA-112382)	61	0	2.09	-	< 0.01	0.271	0.893
Terminal pathway of complement (R-HSA-166665)	8	1	0.27	+	3.65	0.262	0.893
RNA Polymerase II Transcription Elongation (R-HSA-75955)	61	0	2.09	-	< 0.01	0.271	0.895
FGFR1c ligand binding and activation (R-HSA-190373)	8	1	0.27	+	3.65	0.262	0.895
Transport of fatty acids (R-HSA-804914)	8	1	0.27	+	3.65	0.262	0.896
Formation of the Editosome (R-HSA-75094)	8	1	0.27	+	3.65	0.262	0.898
Pre-NOTCH Transcription and Translation (R-HSA-1912408)	62	0	2.13	-	< 0.01	0.273	0.898
Signalling to ERKs (R-HSA-187687)	29	2	0.99	+	2.01	0.275	0.902
Regulation of Complement cascade (R-HSA-977606)	110	1	3.77	-	0.27	0.277	0.907
Cell-cell junction organization (R-HSA-421270)	64	0	2.19	-	< 0.01	0.278	0.909
TRIF-mediated programmed cell death (R-HSA-2562578)	9	1	0.31	+	3.24	0.286	0.91
TNFR1-induced NFkappaB signaling pathway (R-HSA-5357956)	30	2	1.03	+	1.94	0.287	0.911
Interleukin-23 signaling (R-HSA-9020933)	9	1	0.31	+	3.24	0.286	0.912
Frs2-mediated activation (R-HSA-170968)	9	1	0.31	+	3.24	0.286	0.913
FGFR3 mutant receptor activation (R-HSA-2033514)	9	1	0.31	+	3.24	0.286	0.914
PI5P Regulates TP53 Acetylation (R-HSA-6811555)	9	1	0.31	+	3.24	0.286	0.916
Semaphorin interactions (R-HSA-373755)	64	4	2.19	+	1.82	0.289	0.916
TP53 Regulates Transcription of DNA Repair Genes (R-HSA-6796648)	65	0	2.23	-	< 0.01	0.28	0.916
RHO GTPases Activate Rhotekin and Rhophilins (R-HSA-5666185)	9	1	0.31	+	3.24	0.286	0.917
Gap-filling DNA repair synthesis and ligation in TC-NER (R-HSA-6782210)	64	4	2.19	+	1.82	0.289	0.917
FGFR3 ligand binding and activation (R-HSA-190239)	9	1	0.31	+	3.24	0.286	0.918
Digestion of dietary carbohydrate (R-HSA-189085)	9	1	0.31	+	3.24	0.286	0.92
Small interfering RNA (siRNA) biogenesis (R-HSA-426486)	9	1	0.31	+	3.24	0.286	0.921
Phospholipase C-mediated cascade; FGFR3 (R-HSA-5654227)	9	1	0.31	+	3.24	0.286	0.922
MET receptor recycling (R-HSA-8875656)	9	1	0.31	+	3.24	0.286	0.924
Integration of provirus (R-HSA-162592)	9	1	0.31	+	3.24	0.286	0.925
Dual incision in TC-NER (R-HSA-6782135)	65	4	2.23	+	1.79	0.293	0.925
InlA-mediated entry of Listeria monocytogenes into host cells (R-HSA-8876493)	9	1	0.31	+	3.24	0.286	0.926
Signaling by activated point mutants of FGFR3 (R-HSA-1839130)	9	1	0.31	+	3.24	0.286	0.928
FGFR3c ligand binding and activation (R-HSA-190372)	9	1	0.31	+	3.24	0.286	0.929
FGFR2c ligand binding and activation (R-HSA-190375)	9	1	0.31	+	3.24	0.286	0.931
FGFR2b ligand binding and activation (R-HSA-190377)	9	1	0.31	+	3.24	0.286	0.932
Synthesis of substrates in N-glycan biosythesis (R-HSA-446219)	63	4	2.16	+	1.85	0.286	0.933
MASTL Facilitates Mitotic Progression (R-HSA-2465910)	10	1	0.34	+	2.92	0.31	0.933
RNA Polymerase II Transcription Termination (R-HSA-73856)	66	4	2.26	+	1.77	0.296	0.933
RHO GTPases activate PKNs (R-HSA-5625740)	63	4	2.16	+	1.85	0.286	0.934
CASP8 activity is inhibited (R-HSA-5218900)	10	1	0.34	+	2.92	0.31	0.934
Signaling by FGFR2 (R-HSA-5654738)	66	4	2.26	+	1.77	0.296	0.934
Regulation of TNFR1 signaling (R-HSA-5357905)	32	2	1.1	+	1.82	0.312	0.934
Inwardly rectifying K+ channels (R-HSA-1296065)	31	2	1.06	+	1.88	0.299	0.934
Collagen biosynthesis and modifying enzymes (R-HSA-1650814)	67	4	2.3	+	1.74	0.3	0.935
Dimerization of procaspase-8 (R-HSA-69416)	10	1	0.34	+	2.92	0.31	0.935
Cleavage of Growing Transcript in the Termination Region (R-HSA-109688)	66	4	2.26	+	1.77	0.296	0.936
Termination of translesion DNA synthesis (R-HSA-5656169)	32	2	1.1	+	1.82	0.312	0.936
TGF-beta receptor signaling activates SMADs (R-HSA-2173789)	31	2	1.06	+	1.88	0.299	0.936
Activation of the AP-1 family of transcription factors (R-HSA-450341)	10	1	0.34	+	2.92	0.31	0.937
ROS, RNS production in phagocytes (R-HSA-1222556)	32	2	1.1	+	1.82	0.312	0.937
Metalloprotease DUBs (R-HSA-5689901)	31	2	1.06	+	1.88	0.299	0.937
Urea cycle (R-HSA-70635)	10	1	0.34	+	2.92	0.31	0.938
RHO GTPases activate IQGAPs (R-HSA-5626467)	31	2	1.06	+	1.88	0.299	0.938
MET activates RAP1 and RAC1 (R-HSA-8875555)	10	1	0.34	+	2.92	0.31	0.939
Cristae formation (R-HSA-8949613)	31	2	1.06	+	1.88	0.299	0.94
Nef mediated downregulation of MHC class I complex cell surface expression (R-HSA-164940)	10	1	0.34	+	2.92	0.31	0.941
Signal amplification (R-HSA-392518)	31	2	1.06	+	1.88	0.299	0.941
Regulation by c-FLIP (R-HSA-3371378)	10	1	0.34	+	2.92	0.31	0.942
Processing and activation of SUMO (R-HSA-3215018)	10	1	0.34	+	2.92	0.31	0.943
Neurotransmitter clearance (R-HSA-112311)	10	1	0.34	+	2.92	0.31	0.944
Removal of the Flap Intermediate from the C-strand (R-HSA-174437)	10	1	0.34	+	2.92	0.31	0.946
Gamma-carboxylation of protein precursors (R-HSA-159740)	10	1	0.34	+	2.92	0.31	0.947
Tetrahydrobiopterin (BH4) synthesis, recycling, salvage and regulation (R-HSA-1474151)	10	1	0.34	+	2.92	0.31	0.948
Negative regulation of activity of TFAP2 (AP-2) family transcription factors (R-HSA-8866904)	10	1	0.34	+	2.92	0.31	0.95
via Dependence Receptors in the absence of ligand (R-HSA-418889)	10	1	0.34	+	2.92	0.31	0.951
Neurotoxicity of clostridium toxins (R-HSA-168799)	10	1	0.34	+	2.92	0.31	0.952
Abacavir transport and metabolism (R-HSA-2161522)	10	1	0.34	+	2.92	0.31	0.954
Creatine metabolism (R-HSA-71288)	10	1	0.34	+	2.92	0.31	0.955
SLBP independent Processing of Histone Pre-mRNAs (R-HSA-111367)	10	1	0.34	+	2.92	0.31	0.956
IRAK2 mediated activation of TAK1 complex (R-HSA-937042)	10	1	0.34	+	2.92	0.31	0.958
Costimulation by the CD28 family (R-HSA-388841)	69	4	2.37	+	1.69	0.308	0.959
Chylomicron remodeling (R-HSA-8963901)	10	1	0.34	+	2.92	0.31	0.959
Reactions specific to the complex N-glycan synthesis pathway (R-HSA-975578)	10	1	0.34	+	2.92	0.31	0.961
Acetylcholine regulates insulin secretion (R-HSA-399997)	10	1	0.34	+	2.92	0.31	0.962
mRNA Editing (R-HSA-75072)	10	1	0.34	+	2.92	0.31	0.963
Packaging Of Telomere Ends (R-HSA-171306)	33	2	1.13	+	1.77	0.324	0.966
Resolution of Sister Chromatid Cohesion (R-HSA-2500257)	122	6	4.18	+	1.43	0.323	0.967
mitochondrial fatty acid beta-oxidation of saturated fatty acids (R-HSA-77286)	11	1	0.38	+	2.65	0.333	0.967
Signaling by FGFR3 (R-HSA-5654741)	33	2	1.13	+	1.77	0.324	0.967
Mitotic Prometaphase (R-HSA-68877)	194	9	6.65	+	1.35	0.325	0.968
SUMOylation of immune response proteins (R-HSA-4755510)	11	1	0.38	+	2.65	0.333	0.968
Sialic acid metabolism (R-HSA-4085001)	33	2	1.13	+	1.77	0.324	0.969
Synthesis of PIPs at the late endosome membrane (R-HSA-1660517)	11	1	0.38	+	2.65	0.333	0.97
Formation of annular gap junctions (R-HSA-196025)	11	1	0.38	+	2.65	0.333	0.971
Metallothioneins bind metals (R-HSA-5661231)	11	1	0.38	+	2.65	0.333	0.972
Biotin transport and metabolism (R-HSA-196780)	11	1	0.38	+	2.65	0.333	0.974
PECAM1 interactions (R-HSA-210990)	11	1	0.38	+	2.65	0.333	0.975
Negative regulators of DDX58/IFIH1 signaling (R-HSA-936440)	34	2	1.17	+	1.72	0.336	0.976
Processive synthesis on the C-strand of the telomere (R-HSA-174414)	11	1	0.38	+	2.65	0.333	0.976
Interleukin-6 signaling (R-HSA-1059683)	11	1	0.38	+	2.65	0.333	0.978
FGFR1 ligand binding and activation (R-HSA-190242)	11	1	0.38	+	2.65	0.333	0.979
Prolonged ERK activation events (R-HSA-169893)	11	1	0.38	+	2.65	0.333	0.98
Phospholipase C-mediated cascade: FGFR1 (R-HSA-5654219)	11	1	0.38	+	2.65	0.333	0.981
Heme biosynthesis (R-HSA-189451)	11	1	0.38	+	2.65	0.333	0.983
Positive epigenetic regulation of rRNA expression (R-HSA-5250913)	74	4	2.54	+	1.58	0.331	0.984
eNOS activation (R-HSA-203615)	11	1	0.38	+	2.65	0.333	0.984
Gamma-carboxylation, transport, and amino-terminal cleavage of proteins (R-HSA-159854)	11	1	0.38	+	2.65	0.333	0.985
DSCAM interactions (R-HSA-376172)	11	1	0.38	+	2.65	0.333	0.987
SLBP Dependent Processing of Replication-Dependent Histone Pre-mRNAs (R-HSA-77588)	11	1	0.38	+	2.65	0.333	0.988
Ethanol oxidation (R-HSA-71384)	12	1	0.41	+	2.43	0.355	0.997
p38MAPK events (R-HSA-171007)	12	1	0.41	+	2.43	0.355	0.998
SHC-mediated cascade:FGFR3 (R-HSA-5654704)	12	1	0.41	+	2.43	0.355	1
PI-3K cascade:FGFR1 (R-HSA-5654689)	15	1	0.51	+	1.94	0.417	1
SHC-mediated cascade:FGFR1 (R-HSA-5654688)	14	1	0.48	+	2.08	0.397	1
Downstream signaling of activated FGFR1 (R-HSA-5654687)	24	1	0.82	+	1.22	0.57	1
Uptake and function of diphtheria toxin (R-HSA-5336415)	6	0	0.21	-	< 0.01	1	1
Mitochondrial translation elongation (R-HSA-5389840)	88	4	3.02	+	1.33	0.55	1
APC truncation mutants have impaired AXIN binding (R-HSA-5467337)	14	0	0.48	-	< 0.01	1	1
Signaling by TGF-beta Receptor Complex (R-HSA-170834)	72	3	2.47	+	1.22	0.739	1
MyD88:Mal cascade initiated on plasma membrane (R-HSA-166058)	94	3	3.22	-	0.93	1	1
APC truncation mutants are not K63 polyubiquitinated (R-HSA-5467333)	1	0	0.03	-	< 0.01	1	1
Branched-chain amino acid catabolism (R-HSA-70895)	23	0	0.79	-	< 0.01	1	1
Peptide hormone biosynthesis (R-HSA-209952)	12	0	0.41	-	< 0.01	1	1
MAP kinase activation (R-HSA-450294)	63	3	2.16	+	1.39	0.483	1
Defective ABCC2 causes Dubin-Johnson syndrome (R-HSA-5679001)	1	0	0.03	-	< 0.01	1	1
Detoxification of Reactive Oxygen Species (R-HSA-3299685)	35	2	1.2	+	1.67	0.348	1
Activated NTRK2 signals through FYN (R-HSA-9032500)	6	0	0.21	-	< 0.01	1	1
Diseases of Mismatch Repair (MMR) (R-HSA-5423599)	5	0	0.17	-	< 0.01	1	1
Platelet calcium homeostasis (R-HSA-418360)	28	1	0.96	+	1.04	0.624	1
DAG and IP3 signaling (R-HSA-1489509)	32	0	1.1	-	< 0.01	0.627	1
Synthesis, secretion, and inactivation of Glucagon-like Peptide-1 (GLP-1) (R-HSA-381771)	20	0	0.69	-	< 0.01	1	1
Regulation of Glucokinase by Glucokinase Regulatory Protein (R-HSA-170822)	28	0	0.96	-	< 0.01	1	1
Noncanonical activation of NOTCH3 (R-HSA-9017802)	8	0	0.27	-	< 0.01	1	1
Intracellular oxygen transport (R-HSA-8981607)	3	0	0.1	-	< 0.01	1	1
Anchoring fibril formation (R-HSA-2214320)	15	0	0.51	-	< 0.01	1	1
Recruitment of NuMA to mitotic centrosomes (R-HSA-380320)	93	4	3.19	+	1.25	0.566	1
Free fatty acid receptors (R-HSA-444209)	5	0	0.17	-	< 0.01	1	1
MAPK targets/ Nuclear events mediated by MAP kinases (R-HSA-450282)	31	1	1.06	-	0.94	1	1
p75NTR regulates axonogenesis (R-HSA-193697)	10	0	0.34	-	< 0.01	1	1
MyD88 deficiency (TLR5) (R-HSA-5602680)	2	0	0.07	-	< 0.01	1	1
GRB7 events in ERBB2 signaling (R-HSA-1306955)	4	0	0.14	-	< 0.01	1	1
Transport of Mature mRNA derived from an Intron-Containing Transcript (R-HSA-159236)	70	2	2.4	-	0.83	1	1
Reduction of cytosolic Ca++ levels (R-HSA-418359)	12	1	0.41	+	2.43	0.355	1
Regulated proteolysis of p75NTR (R-HSA-193692)	11	0	0.38	-	< 0.01	1	1
Transport of Mature mRNAs Derived from Intronless Transcripts (R-HSA-159234)	39	1	1.34	-	0.75	1	1
Transport of Mature mRNA Derived from an Intronless Transcript (R-HSA-159231)	38	1	1.3	-	0.77	1	1
Transport of the SLBP Dependant Mature mRNA (R-HSA-159230)	32	1	1.1	-	0.91	1	1
Diseases of Immune System (R-HSA-5260271)	24	0	0.82	-	< 0.01	1	1
Severe congenital neutropenia type 4 (G6PC3) (R-HSA-3282872)	1	0	0.03	-	< 0.01	1	1
Defective SLC5A7 causes distal hereditary motor neuronopathy 7A (HMN7A) (R-HSA-5619114)	1	0	0.03	-	< 0.01	1	1
Defective SLC3A1 causes cystinuria (CSNU) (R-HSA-5619113)	1	0	0.03	-	< 0.01	1	1
Defective SLC20A2 causes idiopathic basal ganglia calcification 1 (IBGC1) (R-HSA-5619111)	1	0	0.03	-	< 0.01	1	1
Defective SLCO1B1 causes hyperbilirubinemia, Rotor type (HBLRR) (R-HSA-5619110)	2	0	0.07	-	< 0.01	1	1
Serotonin and melatonin biosynthesis (R-HSA-209931)	5	0	0.17	-	< 0.01	1	1
Zinc influx into cells by the SLC39 gene family (R-HSA-442380)	10	0	0.34	-	< 0.01	1	1
The activation of arylsulfatases (R-HSA-1663150)	13	0	0.45	-	< 0.01	1	1
Transport of the SLBP independent Mature mRNA (R-HSA-159227)	31	1	1.06	-	0.94	1	1
Advanced glycosylation endproduct receptor signaling (R-HSA-879415)	13	0	0.45	-	< 0.01	1	1
Activated NTRK2 signals through CDK5 (R-HSA-9032845)	6	0	0.21	-	< 0.01	1	1
Ceramide signalling (R-HSA-193681)	3	0	0.1	-	< 0.01	1	1
Platelet homeostasis (R-HSA-418346)	88	3	3.02	-	0.99	1	1
Activation of GABAB receptors (R-HSA-991365)	39	1	1.34	-	0.75	1	1
Defective SLC6A2 causes orthostatic intolerance (OI) (R-HSA-5619109)	1	0	0.03	-	< 0.01	1	1
Defective SLC27A4 causes ichthyosis prematurity syndrome (IPS) (R-HSA-5619108)	1	0	0.03	-	< 0.01	1	1
Defective TPR may confer susceptibility towards thyroid papillary carcinoma (TPC) (R-HSA-5619107)	3	0	0.1	-	< 0.01	1	1
mRNA Editing: A to I Conversion (R-HSA-75064)	2	0	0.07	-	< 0.01	1	1
Negative regulation of TCF-dependent signaling by DVL-interacting proteins (R-HSA-5368598)	5	0	0.17	-	< 0.01	1	1
Defective SLC12A1 causes Bartter syndrome 1 (BS1) (R-HSA-5619104)	1	0	0.03	-	< 0.01	1	1
Defective DPM1 causes DPM1-CDG (CDG-1e) (R-HSA-4717374)	1	0	0.03	-	< 0.01	1	1
Collagen degradation (R-HSA-1442490)	64	2	2.19	-	0.91	1	1
Variant SLC6A20 contributes towards hyperglycinuria (HG) and iminoglycinuria (IG) (R-HSA-5619101)	1	0	0.03	-	< 0.01	1	1
PAOs oxidise polyamines to amines (R-HSA-141334)	1	0	0.03	-	< 0.01	1	1
Transfer of LPS from LBP carrier to CD14 (R-HSA-166020)	2	0	0.07	-	< 0.01	1	1
Processing of Intronless Pre-mRNAs (R-HSA-77595)	19	1	0.65	+	1.53	0.491	1
N-Glycan antennae elongation (R-HSA-975577)	15	0	0.51	-	< 0.01	1	1
Free fatty acids regulate insulin secretion (R-HSA-400451)	8	0	0.27	-	< 0.01	1	1
N-glycan antennae elongation in the medial/trans-Golgi (R-HSA-975576)	26	1	0.89	+	1.12	0.598	1
Reactions specific to the hybrid N-glycan synthesis pathway (R-HSA-975574)	1	0	0.03	-	< 0.01	1	1
Defective SLC34A2 causes pulmonary alveolar microlithiasis (PALM) (R-HSA-5687583)	1	0	0.03	-	< 0.01	1	1
Vasopressin-like receptors (R-HSA-388479)	6	0	0.21	-	< 0.01	1	1
TAK1 activates NFkB by phosphorylation and activation of IKKs complex (R-HSA-445989)	32	1	1.1	-	0.91	1	1
Toll Like Receptor 4 (TLR4) Cascade (R-HSA-166016)	127	5	4.36	+	1.15	0.628	1
MET activates PTPN11 (R-HSA-8865999)	4	0	0.14	-	< 0.01	1	1
O2/CO2 exchange in erythrocytes (R-HSA-1480926)	12	1	0.41	+	2.43	0.355	1
Opsins (R-HSA-419771)	9	0	0.31	-	< 0.01	1	1
Catecholamine biosynthesis (R-HSA-209905)	4	0	0.14	-	< 0.01	1	1
Lysosphingolipid and LPA receptors (R-HSA-419408)	14	0	0.48	-	< 0.01	1	1
Toll-Like Receptors Cascades (R-HSA-168898)	152	5	5.21	-	0.96	1	1
Antimicrobial peptides (R-HSA-6803157)	90	1	3.09	-	0.32	0.375	1
Sodium-coupled phosphate cotransporters (R-HSA-427652)	5	0	0.17	-	< 0.01	1	1
Lysosomal oligosaccharide catabolism (R-HSA-8853383)	4	0	0.14	-	< 0.01	1	1
NADPH regeneration (R-HSA-389542)	1	0	0.03	-	< 0.01	1	1
Activation of kainate receptors upon glutamate binding (R-HSA-451326)	30	1	1.03	-	0.97	1	1
Chk1/Chk2(Cds1) mediated inactivation of Cyclin B:Cdk1 complex (R-HSA-75035)	13	1	0.45	+	2.24	0.376	1
RORA activates gene expression (R-HSA-1368082)	18	0	0.62	-	< 0.01	1	1
Lactose synthesis (R-HSA-5653890)	3	0	0.1	-	< 0.01	1	1
ATF4 activates genes (R-HSA-380994)	25	1	0.86	+	1.17	0.584	1
IKBKB deficiency causes SCID (R-HSA-5602636)	3	0	0.1	-	< 0.01	1	1
The IPAF inflammasome (R-HSA-844623)	2	0	0.07	-	< 0.01	1	1
DAP12 signaling (R-HSA-2424491)	26	1	0.89	+	1.12	0.598	1
Defective Mismatch Repair Associated With MLH1 (R-HSA-5545483)	2	0	0.07	-	< 0.01	1	1
Phosphorylation of Emi1 (R-HSA-176417)	6	0	0.21	-	< 0.01	1	1
Phosphorylation of the APC/C (R-HSA-176412)	19	0	0.65	-	< 0.01	1	1
Hyaluronan biosynthesis and export (R-HSA-2142850)	5	0	0.17	-	< 0.01	1	1
Synthesis of diphthamide-EEF2 (R-HSA-5358493)	8	0	0.27	-	< 0.01	1	1
Interleukin-33 signaling (R-HSA-9014843)	2	0	0.07	-	< 0.01	1	1
NR1D1 (REV-ERBA) represses gene expression (R-HSA-1368071)	3	0	0.1	-	< 0.01	1	1
CRMPs in Sema3A signaling (R-HSA-399956)	16	1	0.55	+	1.82	0.436	1
SEMA3A-Plexin repulsion signaling by inhibiting Integrin adhesion (R-HSA-399955)	14	1	0.48	+	2.08	0.397	1
The AIM2 inflammasome (R-HSA-844615)	3	0	0.1	-	< 0.01	1	1
BDNF activates NTRK2 (TRKB) signaling (R-HSA-9024909)	2	0	0.07	-	< 0.01	1	1
p75NTR signals via NF-kB (R-HSA-193639)	16	1	0.55	+	1.82	0.436	1
Variant SLC6A20 contributes towards hyperglycinuria (HG) and iminoglycinuria (IG) (R-HSA-5660686)	1	0	0.03	-	< 0.01	1	1
RUNX2 regulates chondrocyte maturation (R-HSA-8941284)	4	0	0.14	-	< 0.01	1	1
Conversion from APC/C:Cdc20 to APC/C:Cdh1 in late anaphase (R-HSA-176407)	19	0	0.65	-	< 0.01	1	1
Axonal growth inhibition (RHOA activation) (R-HSA-193634)	9	0	0.31	-	< 0.01	1	1
Hyaluronan metabolism (R-HSA-2142845)	17	0	0.58	-	< 0.01	1	1
G alpha (12/13) signalling events (R-HSA-416482)	87	3	2.98	+	1.01	1	1
FGFR1c and Klotho ligand binding and activation (R-HSA-190374)	1	0	0.03	-	< 0.01	1	1
Mineralocorticoid biosynthesis (R-HSA-193993)	6	0	0.21	-	< 0.01	1	1
Signaling by NODAL (R-HSA-1181150)	21	0	0.72	-	< 0.01	1	1
Interleukin-2 signaling (R-HSA-9020558)	12	1	0.41	+	2.43	0.355	1
Activation of Ca-permeable Kainate Receptor (R-HSA-451308)	10	0	0.34	-	< 0.01	1	1
Activation of Na-permeable kainate receptors (R-HSA-451307)	2	0	0.07	-	< 0.01	1	1
Essential pentosuria (R-HSA-5662853)	1	0	0.03	-	< 0.01	1	1
Reversible hydration of carbon dioxide (R-HSA-1475029)	12	0	0.41	-	< 0.01	1	1
Ionotropic activity of kainate receptors (R-HSA-451306)	10	0	0.34	-	< 0.01	1	1
Breakdown of the nuclear lamina (R-HSA-352238)	2	0	0.07	-	< 0.01	1	1
Amino acid transport across the plasma membrane (R-HSA-352230)	32	0	1.1	-	< 0.01	0.627	1
Agmatine biosynthesis (R-HSA-351143)	2	0	0.07	-	< 0.01	1	1
Collagen formation (R-HSA-1474290)	89	4	3.05	+	1.31	0.553	1
Highly calcium permeable nicotinic acetylcholine receptors (R-HSA-629597)	9	0	0.31	-	< 0.01	1	1
Highly calcium permeable postsynaptic nicotinic acetylcholine receptors (R-HSA-629594)	11	0	0.38	-	< 0.01	1	1
PIWI-interacting RNA (piRNA) biogenesis (R-HSA-5601884)	29	0	0.99	-	< 0.01	1	1
Notch-HLH transcription pathway (R-HSA-350054)	13	0	0.45	-	< 0.01	1	1
Signaling by TGF-beta family members (R-HSA-9006936)	101	4	3.46	+	1.15	0.78	1
ERBB2 Activates PTK6 Signaling (R-HSA-8847993)	11	0	0.38	-	< 0.01	1	1
Intraflagellar transport (R-HSA-5620924)	53	3	1.82	+	1.65	0.435	1
Interleukin-36 pathway (R-HSA-9014826)	6	0	0.21	-	< 0.01	1	1
Signaling by Nuclear Receptors (R-HSA-9006931)	167	6	5.73	+	1.05	0.83	1
BBSome-mediated cargo-targeting to cilium (R-HSA-5620922)	23	1	0.79	+	1.27	0.555	1
Cargo trafficking to the periciliary membrane (R-HSA-5620920)	51	3	1.75	+	1.72	0.427	1
TRAF6-mediated induction of TAK1 complex within TLR4 complex (R-HSA-937072)	16	1	0.55	+	1.82	0.436	1
Mitochondrial iron-sulfur cluster biogenesis (R-HSA-1362409)	11	0	0.38	-	< 0.01	1	1
GAB1 signalosome (R-HSA-180292)	10	0	0.34	-	< 0.01	1	1
RNF mutants show enhanced WNT signaling and proliferation (R-HSA-5340588)	8	0	0.27	-	< 0.01	1	1
Activation of C3 and C5 (R-HSA-174577)	7	0	0.24	-	< 0.01	1	1
CLEC7A/inflammasome pathway (R-HSA-5660668)	6	0	0.21	-	< 0.01	1	1
Defective GALNT12 causes colorectal cancer 1 (CRCS1) (R-HSA-5083636)	19	0	0.65	-	< 0.01	1	1
Defective B3GALTL causes Peters-plus syndrome (PpS) (R-HSA-5083635)	38	1	1.3	-	0.77	1	1
NOTCH2 Activation and Transmission of Signal to the Nucleus (R-HSA-2979096)	22	1	0.75	+	1.33	0.54	1
Defective POMT1 causes MDDGA1, MDDGB1 and MDDGC1 (R-HSA-5083633)	2	0	0.07	-	< 0.01	1	1
Proton/oligopeptide cotransporters (R-HSA-427975)	4	0	0.14	-	< 0.01	1	1
Highly sodium permeable acetylcholine nicotinic receptors (R-HSA-629587)	7	0	0.24	-	< 0.01	1	1
Defective C1GALT1C1 causes Tn polyagglutination syndrome (TNPS) (R-HSA-5083632)	19	0	0.65	-	< 0.01	1	1
Defective LFNG causes SCDO3 (R-HSA-5083630)	5	0	0.17	-	< 0.01	1	1
MyD88 cascade initiated on plasma membrane (R-HSA-975871)	84	3	2.88	+	1.04	0.766	1
PI3K Cascade (R-HSA-109704)	36	1	1.23	-	0.81	1	1
PKB-mediated events (R-HSA-109703)	2	0	0.07	-	< 0.01	1	1
Signaling by Non-Receptor Tyrosine Kinases (R-HSA-9006927)	52	3	1.78	+	1.68	0.431	1
p130Cas linkage to MAPK signaling for integrins (R-HSA-372708)	15	0	0.51	-	< 0.01	1	1
VxPx cargo-targeting to cilium (R-HSA-5620916)	21	1	0.72	+	1.39	0.524	1
Biosynthesis of DPAn-3 SPMs (R-HSA-9025094)	4	0	0.14	-	< 0.01	1	1
TP53 Regulates Transcription of Cell Death Genes (R-HSA-5633008)	43	1	1.47	-	0.68	1	1
Adherens junctions interactions (R-HSA-418990)	32	0	1.1	-	< 0.01	0.627	1
Defective ABCC8 can cause hypoglycemias and hyperglycemias (R-HSA-5683177)	2	0	0.07	-	< 0.01	1	1
Integrin signaling (R-HSA-9006921)	26	1	0.89	+	1.12	0.598	1
Constitutive Signaling by NOTCH1 HD+PEST Domain Mutants (R-HSA-2894862)	57	3	1.95	+	1.53	0.452	1
Anchoring of the basal body to the plasma membrane (R-HSA-5620912)	96	3	3.29	-	0.91	1	1
Dopamine Neurotransmitter Release Cycle (R-HSA-212676)	22	0	0.75	-	< 0.01	1	1
PI Metabolism (R-HSA-1483255)	84	2	2.88	-	0.69	1	1
TRIF(TICAM1)-mediated TLR4 signaling (R-HSA-937061)	97	5	3.33	+	1.5	0.394	1
Signaling by ERBB4 (R-HSA-1236394)	41	2	1.41	+	1.42	0.654	1
Defective CD320 causes methylmalonic aciduria (R-HSA-3359485)	2	0	0.07	-	< 0.01	1	1
Activation of DNA fragmentation factor (R-HSA-211227)	13	1	0.45	+	2.24	0.376	1
Na+/Cl- dependent neurotransmitter transporters (R-HSA-442660)	19	0	0.65	-	< 0.01	1	1
Defective POMT2 causes MDDGA2, MDDGB2 and MDDGC2 (R-HSA-5083629)	2	0	0.07	-	< 0.01	1	1
WNT ligand secretion is abrogated by the PORCN inhibitor LGK974 (R-HSA-5340573)	1	0	0.03	-	< 0.01	1	1
Defective POMGNT1 causes MDDGA3, MDDGB3 and MDDGC3 (R-HSA-5083628)	2	0	0.07	-	< 0.01	1	1
Nuclear Pore Complex (NPC) Disassembly (R-HSA-3301854)	32	0	1.1	-	< 0.01	0.627	1
Defective LARGE causes MDDGA6 and MDDGB6 (R-HSA-5083627)	1	0	0.03	-	< 0.01	1	1
Defective GALNT3 causes familial hyperphosphatemic tumoral calcinosis (HFTC) (R-HSA-5083625)	19	0	0.65	-	< 0.01	1	1
Synthesis of (16-20)-hydroxyeicosatetraenoic acids (HETE) (R-HSA-2142816)	9	0	0.31	-	< 0.01	1	1
Fanconi Anemia Pathway (R-HSA-6783310)	38	2	1.3	+	1.53	0.384	1
Signaling by FGFR3 point mutants in cancer (R-HSA-8853338)	18	1	0.62	+	1.62	0.473	1
via Death Receptors in the presence of ligand (R-HSA-140534)	15	1	0.51	+	1.94	0.417	1
Signaling by plasma membrane FGFR1 fusions (R-HSA-8853336)	3	0	0.1	-	< 0.01	1	1
Multifunctional anion exchangers (R-HSA-427601)	9	0	0.31	-	< 0.01	1	1
Transcriptional regulation of pluripotent stem cells (R-HSA-452723)	34	1	1.17	-	0.86	1	1
Signaling by FGFR3 fusions in cancer (R-HSA-8853334)	9	0	0.31	-	< 0.01	1	1
TGFBR2 MSI Frameshift Mutants in Cancer (R-HSA-3642279)	2	0	0.07	-	< 0.01	1	1
Signaling by FGFR2 fusions (R-HSA-8853333)	1	0	0.03	-	< 0.01	1	1
Loss of Function of TGFBR2 in Cancer (R-HSA-3642278)	4	0	0.14	-	< 0.01	1	1
Signaling by NOTCH1 HD+PEST Domain Mutants in Cancer (R-HSA-2894858)	57	3	1.95	+	1.53	0.452	1
RUNX3 regulates YAP1-mediated transcription (R-HSA-8951671)	8	0	0.27	-	< 0.01	1	1
Synthesis of PIPs at the ER membrane (R-HSA-1483248)	5	0	0.17	-	< 0.01	1	1
mRNA Capping (R-HSA-72086)	29	0	0.99	-	< 0.01	1	1
PRC2 methylates histones and DNA (R-HSA-212300)	42	1	1.44	-	0.69	1	1
Defective MUT causes methylmalonic aciduria mut type (R-HSA-3359478)	2	0	0.07	-	< 0.01	1	1
Lectin pathway of complement activation (R-HSA-166662)	7	0	0.24	-	< 0.01	1	1
Defective MMAA causes methylmalonic aciduria type cblA (R-HSA-3359475)	2	0	0.07	-	< 0.01	1	1
Defective MMACHC causes methylmalonic aciduria and homocystinuria type cblC (R-HSA-3359474)	1	0	0.03	-	< 0.01	1	1
Defective MMADHC causes methylmalonic aciduria and homocystinuria type cblD (R-HSA-3359473)	2	0	0.07	-	< 0.01	1	1
Defective MMAB causes methylmalonic aciduria type cblB (R-HSA-3359471)	1	0	0.03	-	< 0.01	1	1
Acetylcholine Neurotransmitter Release Cycle (R-HSA-264642)	16	0	0.55	-	< 0.01	1	1
Binding and entry of HIV virion (R-HSA-173107)	4	0	0.14	-	< 0.01	1	1
Trafficking and processing of endosomal TLR (R-HSA-1679131)	13	0	0.45	-	< 0.01	1	1
DAP12 interactions (R-HSA-2172127)	42	1	1.44	-	0.69	1	1
Defective SFTPA2 causes idiopathic pulmonary fibrosis (IPF) (R-HSA-5687868)	2	0	0.07	-	< 0.01	1	1
Relaxin receptors (R-HSA-444821)	8	0	0.27	-	< 0.01	1	1
Activated NTRK2 signals through PI3K (R-HSA-9028335)	6	0	0.21	-	< 0.01	1	1
HHAT G278V abrogates palmitoylation of Hh-Np (R-HSA-5658034)	4	0	0.14	-	< 0.01	1	1
The canonical retinoid cycle in rods (twilight vision) (R-HSA-2453902)	23	0	0.79	-	< 0.01	1	1
Defective ABCB11 causes progressive familial intrahepatic cholestasis 2 and benign recurrent intrahepatic cholestasis 2 (R-HSA-5678520)	1	0	0.03	-	< 0.01	1	1
TRP channels (R-HSA-3295583)	28	0	0.96	-	< 0.01	1	1
Mitotic Spindle Checkpoint (R-HSA-69618)	108	5	3.7	+	1.35	0.428	1
IKK complex recruitment mediated by RIP1 (R-HSA-937041)	22	1	0.75	+	1.33	0.54	1
Defective CHSY1 causes TPBS (R-HSA-3595177)	8	0	0.27	-	< 0.01	1	1
Defective MTR causes methylmalonic aciduria and homocystinuria type cblG (R-HSA-3359469)	2	0	0.07	-	< 0.01	1	1
Defective MTRR causes methylmalonic aciduria and homocystinuria type cblE (R-HSA-3359467)	2	0	0.07	-	< 0.01	1	1
Defective CHST14 causes EDS, musculocontractural type (R-HSA-3595174)	8	0	0.27	-	< 0.01	1	1
Synthesis and processing of ENV and VPU (R-HSA-171286)	1	0	0.03	-	< 0.01	1	1
Defective CHST3 causes SEDCJD (R-HSA-3595172)	8	0	0.27	-	< 0.01	1	1
Invadopodia formation (R-HSA-8941237)	4	0	0.14	-	< 0.01	1	1
Metal ion SLC transporters (R-HSA-425410)	26	0	0.89	-	< 0.01	1	1
Defective CUBN causes hereditary megaloblastic anemia 1 (R-HSA-3359463)	3	0	0.1	-	< 0.01	1	1
Homologous DNA Pairing and Strand Exchange (R-HSA-5693579)	42	1	1.44	-	0.69	1	1
Defective AMN causes hereditary megaloblastic anemia 1 (R-HSA-3359462)	3	0	0.1	-	< 0.01	1	1
Activation of E2F1 target genes at G1/S (R-HSA-539107)	28	0	0.96	-	< 0.01	1	1
TWIK related potassium channel (TREK) (R-HSA-1299503)	3	0	0.1	-	< 0.01	1	1
NOTCH4 Activation and Transmission of Signal to the Nucleus (R-HSA-9013700)	11	0	0.38	-	< 0.01	1	1
Formation of Fibrin Clot (Clotting Cascade) (R-HSA-140877)	39	0	1.34	-	< 0.01	0.641	1
Inhibition of voltage gated Ca2+ channels via Gbeta/gamma subunits (R-HSA-997272)	25	1	0.86	+	1.17	0.584	1
FGFR4 ligand binding and activation (R-HSA-190322)	12	1	0.41	+	2.43	0.355	1
Common Pathway of Fibrin Clot Formation (R-HSA-140875)	22	0	0.75	-	< 0.01	1	1
Glucuronidation (R-HSA-156588)	24	0	0.82	-	< 0.01	1	1
Mitotic Telophase/Cytokinesis (R-HSA-68884)	14	0	0.48	-	< 0.01	1	1
Nonhomologous End-Joining (NHEJ) (R-HSA-5693571)	52	0	1.78	-	< 0.01	0.421	1
Amino Acid conjugation (R-HSA-156587)	9	0	0.31	-	< 0.01	1	1
Mitotic Metaphase/Anaphase Transition (R-HSA-68881)	2	0	0.07	-	< 0.01	1	1
G0 and Early G1 (R-HSA-1538133)	27	0	0.93	-	< 0.01	1	1
Cytosolic sulfonation of small molecules (R-HSA-156584)	23	0	0.79	-	< 0.01	1	1
Acetylation (R-HSA-156582)	2	0	0.07	-	< 0.01	1	1
IRAK1 recruits IKK complex (R-HSA-937039)	14	1	0.48	+	2.08	0.397	1
Synthesis of PI (R-HSA-1483226)	5	0	0.17	-	< 0.01	1	1
SLC-mediated transmembrane transport (R-HSA-425407)	243	5	8.33	-	0.6	0.368	1
Defective LMBRD1 causes methylmalonic aciduria and homocystinuria type cblF (R-HSA-3359458)	1	0	0.03	-	< 0.01	1	1
Defective GIF causes intrinsic factor deficiency (R-HSA-3359457)	1	0	0.03	-	< 0.01	1	1
mRNA decay by 5' to 3' exoribonuclease (R-HSA-430039)	15	1	0.51	+	1.94	0.417	1
Vitamin B5 (pantothenate) metabolism (R-HSA-199220)	17	0	0.58	-	< 0.01	1	1
Defective TCN2 causes hereditary megaloblastic anemia (R-HSA-3359454)	1	0	0.03	-	< 0.01	1	1
Inhibition of adenylate cyclase pathway (R-HSA-997269)	14	0	0.48	-	< 0.01	1	1
Extracellular matrix organization (R-HSA-1474244)	299	9	10.25	-	0.88	0.872	1
Resolution of D-loop Structures through Holliday Junction Intermediates (R-HSA-5693568)	32	0	1.1	-	< 0.01	0.627	1
HDR through Homologous Recombination (HRR) or Single Strand Annealing (SSA) (R-HSA-5693567)	114	3	3.91	-	0.77	1	1
ALKBH3 mediated reversal of alkylation damage (R-HSA-112126)	4	0	0.14	-	< 0.01	1	1
Recruitment and ATM-mediated phosphorylation of repair and signaling proteins at DNA double strand breaks (R-HSA-5693565)	59	2	2.02	-	0.99	1	1
ALKBH2 mediated reversal of alkylation damage (R-HSA-112122)	1	0	0.03	-	< 0.01	1	1
Regulation of IFNA signaling (R-HSA-912694)	23	0	0.79	-	< 0.01	1	1
Synthesis of PIPs at the plasma membrane (R-HSA-1660499)	53	2	1.82	+	1.1	0.705	1
Ras activation upon Ca2+ influx through NMDA receptor (R-HSA-442982)	17	0	0.58	-	< 0.01	1	1
Tristetraprolin (TTP, ZFP36) binds and destabilizes mRNA (R-HSA-450513)	17	1	0.58	+	1.72	0.455	1
GLI proteins bind promoters of Hh responsive genes to promote transcription (R-HSA-5635851)	3	0	0.1	-	< 0.01	1	1
Resolution of D-loop Structures through Synthesis-Dependent Strand Annealing (SDSA) (R-HSA-5693554)	26	0	0.89	-	< 0.01	1	1
RET signaling (R-HSA-8853659)	39	0	1.34	-	< 0.01	0.641	1
Interleukin-4 and Interleukin-13 signaling (R-HSA-6785807)	111	3	3.81	-	0.79	1	1
Ion channel transport (R-HSA-983712)	183	6	6.28	-	0.96	1	1
NTF3 activates NTRK2 (TRKB) signaling (R-HSA-9025046)	2	0	0.07	-	< 0.01	1	1
Molecules associated with elastic fibres (R-HSA-2129379)	38	0	1.3	-	< 0.01	0.638	1
Degradation of the extracellular matrix (R-HSA-1474228)	140	4	4.8	-	0.83	1	1
Sensing of DNA Double Strand Breaks (R-HSA-5693548)	6	0	0.21	-	< 0.01	1	1
NOSTRIN mediated eNOS trafficking (R-HSA-203641)	5	0	0.17	-	< 0.01	1	1
Cytochrome P450 - arranged by substrate type (R-HSA-211897)	65	1	2.23	-	0.45	0.727	1
Glycine degradation (R-HSA-6783984)	4	0	0.14	-	< 0.01	1	1
Cytosolic sensors of pathogen-associated DNA (R-HSA-1834949)	63	3	2.16	+	1.39	0.483	1
Signaling by NTRK3 (TRKC) (R-HSA-9034015)	15	0	0.51	-	< 0.01	1	1
NTF3 activates NTRK3 signaling (R-HSA-9034013)	2	0	0.07	-	< 0.01	1	1
Sperm:Oocyte Membrane Binding (R-HSA-1300652)	5	0	0.17	-	< 0.01	1	1
STING mediated induction of host immune responses (R-HSA-1834941)	16	1	0.55	+	1.82	0.436	1
Oxygen-dependent asparagine hydroxylation of Hypoxia-inducible Factor Alpha (R-HSA-1234162)	3	0	0.1	-	< 0.01	1	1
Nuclear Receptor transcription pathway (R-HSA-383280)	39	0	1.34	-	< 0.01	0.641	1
Negative regulation of MAPK pathway (R-HSA-5675221)	40	1	1.37	-	0.73	1	1
Glucagon signaling in metabolic regulation (R-HSA-163359)	33	1	1.13	-	0.88	1	1
Beta-catenin phosphorylation cascade (R-HSA-196299)	17	0	0.58	-	< 0.01	1	1
Negative feedback regulation of MAPK pathway (R-HSA-5674499)	6	0	0.21	-	< 0.01	1	1
MAP2K and MAPK activation (R-HSA-5674135)	40	1	1.37	-	0.73	1	1
Activation of SMO (R-HSA-5635838)	18	0	0.62	-	< 0.01	1	1
Homology Directed Repair (R-HSA-5693538)	120	3	4.12	-	0.73	0.801	1
Resolution of D-Loop Structures (R-HSA-5693537)	33	0	1.13	-	< 0.01	0.628	1
Integrin cell surface interactions (R-HSA-216083)	84	4	2.88	+	1.39	0.54	1
Intrinsic Pathway of Fibrin Clot Formation (R-HSA-140837)	22	0	0.75	-	< 0.01	1	1
DNA Double-Strand Break Repair (R-HSA-5693532)	148	3	5.08	-	0.59	0.494	1
Extrinsic Pathway of Fibrin Clot Formation (R-HSA-140834)	5	0	0.17	-	< 0.01	1	1
Acrosome Reaction (R-HSA-1300645)	1	0	0.03	-	< 0.01	1	1
Interaction With The Zona Pellucida (R-HSA-1300644)	10	0	0.34	-	< 0.01	1	1
Regulation of gene expression by Hypoxia-inducible Factor (R-HSA-1234158)	11	0	0.38	-	< 0.01	1	1
Sperm Motility And Taxes (R-HSA-1300642)	9	0	0.31	-	< 0.01	1	1
Regulation of PTEN mRNA translation (R-HSA-8943723)	9	0	0.31	-	< 0.01	1	1
T41 mutants of beta-catenin aren't phosphorylated (R-HSA-5358752)	15	0	0.51	-	< 0.01	1	1
Heme degradation (R-HSA-189483)	6	0	0.21	-	< 0.01	1	1
S45 mutants of beta-catenin aren't phosphorylated (R-HSA-5358751)	15	0	0.51	-	< 0.01	1	1
Pre-NOTCH Expression and Processing (R-HSA-1912422)	78	4	2.67	+	1.5	0.351	1
Signaling by BMP (R-HSA-201451)	28	1	0.96	+	1.04	0.624	1
Signal regulatory protein family interactions (R-HSA-391160)	14	1	0.48	+	2.08	0.397	1
FGFR4 mutant receptor activation (R-HSA-1839128)	1	0	0.03	-	< 0.01	1	1
S37 mutants of beta-catenin aren't phosphorylated (R-HSA-5358749)	15	0	0.51	-	< 0.01	1	1
FGFR2 mutant receptor activation (R-HSA-1839126)	30	1	1.03	-	0.97	1	1
Defective GALT can cause Galactosemia (R-HSA-5609978)	1	0	0.03	-	< 0.01	1	1
S33 mutants of beta-catenin aren't phosphorylated (R-HSA-5358747)	15	0	0.51	-	< 0.01	1	1
Defective GALE can cause Epimerase-deficiency galactosemia (EDG) (R-HSA-5609977)	1	0	0.03	-	< 0.01	1	1
Phosphorylation of proteins involved in the G2/M transition by Cyclin A:Cdc2 complexes (R-HSA-170145)	3	0	0.1	-	< 0.01	1	1
Defective GALK1 can cause Galactosemia II (GALCT2) (R-HSA-5609976)	1	0	0.03	-	< 0.01	1	1
Diseases associated with glycosylation precursor biosynthesis (R-HSA-5609975)	15	1	0.51	+	1.94	0.417	1
Defective PGM1 causes PGM1-CDG (CDG1t) (R-HSA-5609974)	1	0	0.03	-	< 0.01	1	1
HDL remodeling (R-HSA-8964058)	9	0	0.31	-	< 0.01	1	1
Activation of RAS in B cells (R-HSA-1169092)	5	0	0.17	-	< 0.01	1	1
Defective MOGS causes MOGS-CDG (CDG-2b) (R-HSA-4793954)	1	0	0.03	-	< 0.01	1	1
GPVI-mediated activation cascade (R-HSA-114604)	35	2	1.2	+	1.67	0.348	1
Defective B4GALT1 causes B4GALT1-CDG (CDG-2d) (R-HSA-4793953)	1	0	0.03	-	< 0.01	1	1
Synthesis of wybutosine at G37 of tRNA(Phe) (R-HSA-6782861)	6	0	0.21	-	< 0.01	1	1
Defective MGAT2 causes MGAT2-CDG (CDG-2a) (R-HSA-4793952)	1	0	0.03	-	< 0.01	1	1
VLDL clearance (R-HSA-8964046)	6	0	0.21	-	< 0.01	1	1
Defective MAN1B1 causes MRT15 (R-HSA-4793950)	1	0	0.03	-	< 0.01	1	1
LDL remodeling (R-HSA-8964041)	4	0	0.14	-	< 0.01	1	1
E2F mediated regulation of DNA replication (R-HSA-113510)	22	0	0.75	-	< 0.01	1	1
Acyl chain remodeling of CL (R-HSA-1482798)	6	0	0.21	-	< 0.01	1	1
Early Phase of HIV Life Cycle (R-HSA-162594)	14	1	0.48	+	2.08	0.397	1
Expression and Processing of Neurotrophins (R-HSA-9036866)	4	0	0.14	-	< 0.01	1	1
Mitochondrial transcription termination (R-HSA-163316)	1	0	0.03	-	< 0.01	1	1
E2F-enabled inhibition of pre-replication complex formation (R-HSA-113507)	9	0	0.31	-	< 0.01	1	1
PPARA activates gene expression (R-HSA-1989781)	114	2	3.91	-	0.51	0.596	1
Inhibition of replication initiation of damaged DNA by RB1/E2F1 (R-HSA-113501)	13	0	0.45	-	< 0.01	1	1
Reverse Transcription of HIV RNA (R-HSA-162589)	1	0	0.03	-	< 0.01	1	1
Vitamins B6 activation to pyridoxal phosphate (R-HSA-964975)	3	0	0.1	-	< 0.01	1	1
Termination of O-glycan biosynthesis (R-HSA-977068)	26	0	0.89	-	< 0.01	1	1
Acyl chain remodelling of PC (R-HSA-1482788)	27	1	0.93	+	1.08	0.611	1
Carnitine synthesis (R-HSA-71262)	4	0	0.14	-	< 0.01	1	1
Uncoating of the HIV Virion (R-HSA-162585)	1	0	0.03	-	< 0.01	1	1
Alternative complement activation (R-HSA-173736)	5	0	0.17	-	< 0.01	1	1
Activated NOTCH1 Transmits Signal to the Nucleus (R-HSA-2122948)	31	1	1.06	-	0.94	1	1
SOS-mediated signalling (R-HSA-112412)	6	0	0.21	-	< 0.01	1	1
MAPK1 (ERK2) activation (R-HSA-112411)	8	0	0.27	-	< 0.01	1	1
PI3K events in ERBB2 signaling (R-HSA-1963642)	13	0	0.45	-	< 0.01	1	1
RAF activation (R-HSA-5673000)	24	0	0.82	-	< 0.01	1	1
Metabolism of porphyrins (R-HSA-189445)	17	1	0.58	+	1.72	0.455	1
GRB2 events in ERBB2 signaling (R-HSA-1963640)	14	0	0.48	-	< 0.01	1	1
RUNX3 regulates p14-ARF (R-HSA-8951936)	9	0	0.31	-	< 0.01	1	1
Cilium Assembly (R-HSA-5617833)	200	9	6.86	+	1.31	0.432	1
Threonine catabolism (R-HSA-8849175)	5	0	0.17	-	< 0.01	1	1
Glycolysis (R-HSA-70171)	66	1	2.26	-	0.44	0.728	1
Chylomicron clearance (R-HSA-8964026)	5	0	0.17	-	< 0.01	1	1
Vpr-mediated induction of apoptosis by mitochondrial outer membrane permeabilization (R-HSA-180897)	3	0	0.1	-	< 0.01	1	1
Defective GCLC causes Hemolytic anemia due to gamma-glutamylcysteine synthetase deficiency (HAGGSD) (R-HSA-5578999)	1	0	0.03	-	< 0.01	1	1
Defective OPLAH causes 5-oxoprolinase deficiency (OPLAHD) (R-HSA-5578998)	1	0	0.03	-	< 0.01	1	1
Defective AHCY causes Hypermethioninemia with S-adenosylhomocysteine hydrolase deficiency (HMAHCHD) (R-HSA-5578997)	1	0	0.03	-	< 0.01	1	1
RAF-independent MAPK1/3 activation (R-HSA-112409)	22	0	0.75	-	< 0.01	1	1
Defective TPMT causes Thiopurine S-methyltransferase deficiency (TPMT deficiency) (R-HSA-5578995)	1	0	0.03	-	< 0.01	1	1
Regulation of cytoskeletal remodeling and cell spreading by IPP complex components (R-HSA-446388)	8	0	0.27	-	< 0.01	1	1
CLEC7A (Dectin-1) induces NFAT activation (R-HSA-5607763)	11	0	0.38	-	< 0.01	1	1
Other semaphorin interactions (R-HSA-416700)	19	0	0.65	-	< 0.01	1	1
O-linked glycosylation of mucins (R-HSA-913709)	65	1	2.23	-	0.45	0.727	1
Regulation of gene expression in early pancreatic precursor cells (R-HSA-210747)	7	0	0.24	-	< 0.01	1	1
Metal sequestration by antimicrobial proteins (R-HSA-6799990)	6	0	0.21	-	< 0.01	1	1
Regulation of gene expression in endocrine-committed (NEUROG3+) progenitor cells (R-HSA-210746)	5	0	0.17	-	< 0.01	1	1
Regulation of gene expression in beta cells (R-HSA-210745)	19	1	0.65	+	1.53	0.491	1
Regulation of gene expression in late stage (branching morphogenesis) pancreatic bud precursor cells (R-HSA-210744)	16	0	0.55	-	< 0.01	1	1
Transport of nucleotide sugars (R-HSA-727802)	9	0	0.31	-	< 0.01	1	1
RUNX1 regulates transcription of genes involved in WNT signaling (R-HSA-8939256)	6	0	0.21	-	< 0.01	1	1
RNA Polymerase III Chain Elongation (R-HSA-73780)	18	0	0.62	-	< 0.01	1	1
RNA Polymerase II Transcription Initiation (R-HSA-75953)	47	0	1.61	-	< 0.01	0.408	1
RUNX3 regulates NOTCH signaling (R-HSA-8941856)	14	0	0.48	-	< 0.01	1	1
Essential fructosuria (R-HSA-5657562)	1	0	0.03	-	< 0.01	1	1
RUNX3 regulates CDKN1A transcription (R-HSA-8941855)	7	0	0.24	-	< 0.01	1	1
HDR through Homologous Recombination (HRR) (R-HSA-5685942)	66	2	2.26	-	0.88	1	1
Hereditary fructose intolerance (R-HSA-5657560)	1	0	0.03	-	< 0.01	1	1
Signalling to ERK5 (R-HSA-198765)	2	0	0.07	-	< 0.01	1	1
Tryptophan catabolism (R-HSA-71240)	14	0	0.48	-	< 0.01	1	1
Defective SLC6A19 causes Hartnup disorder (HND) (R-HSA-5659735)	1	0	0.03	-	< 0.01	1	1
RNA Polymerase II Transcription Pre-Initiation And Promoter Opening (R-HSA-73779)	47	0	1.61	-	< 0.01	0.408	1
RNA Polymerase II Promoter Escape (R-HSA-73776)	47	0	1.61	-	< 0.01	0.408	1
IRAK4 deficiency (TLR2/4) (R-HSA-5603041)	11	0	0.38	-	< 0.01	1	1
RUNX1 regulates transcription of genes involved in interleukin signaling (R-HSA-8939247)	5	0	0.17	-	< 0.01	1	1
RNA Polymerase I Promoter Escape (R-HSA-73772)	30	0	1.03	-	< 0.01	0.626	1
RUNX1 regulates transcription of genes involved in differentiation of myeloid cells (R-HSA-8939246)	6	0	0.21	-	< 0.01	1	1
RUNX1 regulates transcription of genes involved in BCR signaling (R-HSA-8939245)	6	0	0.21	-	< 0.01	1	1
Nectin/Necl trans heterodimerization (R-HSA-420597)	7	0	0.24	-	< 0.01	1	1
RUNX1 interacts with co-factors whose precise effect on RUNX1 targets is not known (R-HSA-8939243)	36	2	1.23	+	1.62	0.361	1
RUNX3 regulates RUNX1-mediated transcription (R-HSA-8951911)	2	0	0.07	-	< 0.01	1	1
RUNX1 regulates transcription of genes involved in differentiation of keratinocytes (R-HSA-8939242)	8	0	0.27	-	< 0.01	1	1
RA biosynthesis pathway (R-HSA-5365859)	22	1	0.75	+	1.33	0.54	1
Transcription from mitochondrial promoters (R-HSA-75944)	4	0	0.14	-	< 0.01	1	1
ECM proteoglycans (R-HSA-3000178)	76	3	2.61	+	1.15	0.747	1
MicroRNA (miRNA) biogenesis (R-HSA-203927)	24	0	0.82	-	< 0.01	1	1
Estrogen-dependent gene expression (R-HSA-9018519)	118	4	4.05	-	0.99	1	1
HDR through MMEJ (alt-NHEJ) (R-HSA-5685939)	10	0	0.34	-	< 0.01	1	1
HDR through Single Strand Annealing (SSA) (R-HSA-5685938)	37	1	1.27	-	0.79	1	1
Non-integrin membrane-ECM interactions (R-HSA-3000171)	59	2	2.02	-	0.99	1	1
Fertilization (R-HSA-1187000)	26	0	0.89	-	< 0.01	1	1
IL-6-type cytokine receptor ligand interactions (R-HSA-6788467)	17	0	0.58	-	< 0.01	1	1
Processing of SMDT1 (R-HSA-8949664)	16	0	0.55	-	< 0.01	1	1
Defective SLC6A18 may confer susceptibility to iminoglycinuria and/or hyperglycinuria (R-HSA-5659729)	1	0	0.03	-	< 0.01	1	1
Biosynthesis of protectin and resolvin conjugates in tissue regeneration (PCTR and RCTR) (R-HSA-9026766)	1	0	0.03	-	< 0.01	1	1
Biosynthesis of DPAn-3-derived 13-series resolvins (R-HSA-9026403)	1	0	0.03	-	< 0.01	1	1
ERK/MAPK targets (R-HSA-198753)	22	1	0.75	+	1.33	0.54	1
IRAK4 deficiency (TLR5) (R-HSA-5603037)	4	0	0.14	-	< 0.01	1	1
Biosynthesis of maresin conjugates in tissue regeneration (MCTR) (R-HSA-9026762)	2	0	0.07	-	< 0.01	1	1
Constitutive Signaling by NOTCH1 PEST Domain Mutants (R-HSA-2644606)	57	3	1.95	+	1.53	0.452	1
Signaling by Activin (R-HSA-1502540)	13	0	0.45	-	< 0.01	1	1
Synthesis of IP3 and IP4 in the cytosol (R-HSA-1855204)	26	1	0.89	+	1.12	0.598	1
Signaling by NOTCH1 in Cancer (R-HSA-2644603)	57	3	1.95	+	1.53	0.452	1
Signaling by NOTCH1 PEST Domain Mutants in Cancer (R-HSA-2644602)	57	3	1.95	+	1.53	0.452	1
Axonal growth stimulation (R-HSA-209563)	4	0	0.14	-	< 0.01	1	1
NF-kB is activated and signals survival (R-HSA-209560)	13	1	0.45	+	2.24	0.376	1
Endosomal/Vacuolar pathway (R-HSA-1236977)	12	1	0.41	+	2.43	0.355	1
Cross-presentation of particulate exogenous antigens (phagosomes) (R-HSA-1236973)	8	0	0.27	-	< 0.01	1	1
Cell-extracellular matrix interactions (R-HSA-446353)	18	0	0.62	-	< 0.01	1	1
IkBA variant leads to EDA-ID (R-HSA-5603029)	7	0	0.24	-	< 0.01	1	1
Regulation of actin dynamics for phagocytic cup formation (R-HSA-2029482)	123	2	4.22	-	0.47	0.447	1
FCGR activation (R-HSA-2029481)	74	1	2.54	-	0.39	0.522	1
IKBKG deficiency causes anhidrotic ectodermal dysplasia with immunodeficiency (EDA-ID) (via TLR) (R-HSA-5603027)	3	0	0.1	-	< 0.01	1	1
Fcgamma receptor (FCGR) dependent phagocytosis (R-HSA-2029480)	147	3	5.04	-	0.6	0.494	1
Defective AVP causes neurohypophyseal diabetes insipidus (NDI) (R-HSA-5619099)	3	0	0.1	-	< 0.01	1	1
Signaling by FGFR2 amplification mutants (R-HSA-2023837)	1	0	0.03	-	< 0.01	1	1
rRNA modification in the mitochondrion (R-HSA-6793080)	6	0	0.21	-	< 0.01	1	1
Defective SLC2A2 causes Fanconi-Bickel syndrome (FBS) (R-HSA-5619098)	1	0	0.03	-	< 0.01	1	1
Defective SLC34A3 causes Hereditary hypophosphatemic rickets with hypercalciuria (HHRH) (R-HSA-5619097)	1	0	0.03	-	< 0.01	1	1
TRAF3-dependent IRF activation pathway (R-HSA-918233)	14	1	0.48	+	2.08	0.397	1
Defective SLC5A5 causes thyroid dyshormonogenesis 1 (TDH1) (R-HSA-5619096)	1	0	0.03	-	< 0.01	1	1
Defective SLCO2A1 causes primary, autosomal recessive hypertrophic osteoarthropathy 2 (PHOAR2) (R-HSA-5619095)	1	0	0.03	-	< 0.01	1	1
Variant SLC6A14 may confer susceptibility towards obesity (R-HSA-5619094)	1	0	0.03	-	< 0.01	1	1
Oncogenic MAPK signaling (R-HSA-6802957)	76	2	2.61	-	0.77	1	1
Defective SLC9A6 causes X-linked, syndromic mental retardation,, Christianson type (MRXSCH) (R-HSA-5619092)	1	0	0.03	-	< 0.01	1	1
Visual phototransduction (R-HSA-2187338)	97	5	3.33	+	1.5	0.394	1
tRNA processing (R-HSA-72306)	102	3	3.5	-	0.86	1	1
Paradoxical activation of RAF signaling by kinase inactive BRAF (R-HSA-6802955)	40	1	1.37	-	0.73	1	1
FGFRL1 modulation of FGFR1 signaling (R-HSA-5658623)	10	0	0.34	-	< 0.01	1	1
Conjugation of phenylacetate with glutamine (R-HSA-177162)	2	0	0.07	-	< 0.01	1	1
RAS signaling downstream of NF1 loss-of-function variants (R-HSA-6802953)	4	0	0.14	-	< 0.01	1	1
The retinoid cycle in cones (daylight vision) (R-HSA-2187335)	7	0	0.24	-	< 0.01	1	1
Toll Like Receptor TLR6:TLR2 Cascade (R-HSA-168188)	94	3	3.22	-	0.93	1	1
Signaling by BRAF and RAF fusions (R-HSA-6802952)	60	2	2.06	-	0.97	1	1
Laminin interactions (R-HSA-3000157)	30	0	1.03	-	< 0.01	0.626	1
ARL13B-mediated ciliary trafficking of INPP5E (R-HSA-5624958)	3	0	0.1	-	< 0.01	1	1
PTEN Loss of Function in Cancer (R-HSA-5674404)	1	0	0.03	-	< 0.01	1	1
Toll Like Receptor 7/8 (TLR7/8) Cascade (R-HSA-168181)	92	3	3.15	-	0.95	1	1
Localization of the PINCH-ILK-PARVIN complex to focal adhesions (R-HSA-446343)	4	0	0.14	-	< 0.01	1	1
Protein repair (R-HSA-5676934)	6	0	0.21	-	< 0.01	1	1
Regulation by TREX1 (R-HSA-3248023)	1	0	0.03	-	< 0.01	1	1
Defective SLC6A5 causes hyperekplexia 3 (HKPX3) (R-HSA-5619089)	1	0	0.03	-	< 0.01	1	1
Defective SLC39A4 causes acrodermatitis enteropathica, zinc-deficiency type (AEZ) (R-HSA-5619088)	1	0	0.03	-	< 0.01	1	1
Defective SLC12A3 causes Gitelman syndrome (GS) (R-HSA-5619087)	1	0	0.03	-	< 0.01	1	1
Centrosome maturation (R-HSA-380287)	80	3	2.74	+	1.09	0.756	1
Defective SLC26A3 causes congenital secretory chloride diarrhea 1 (DIAR1) (R-HSA-5619085)	1	0	0.03	-	< 0.01	1	1
Signaling by RAS mutants (R-HSA-6802949)	53	1	1.82	-	0.55	1	1
CaM pathway (R-HSA-111997)	26	0	0.89	-	< 0.01	1	1
Signaling by high-kinase activity BRAF mutants (R-HSA-6802948)	36	1	1.23	-	0.81	1	1
Ca-dependent events (R-HSA-111996)	28	0	0.96	-	< 0.01	1	1
Defective SLC35A3 causes arthrogryposis, mental retardation, and seizures (AMRS) (R-HSA-5619083)	1	0	0.03	-	< 0.01	1	1
Loss of proteins required for interphase microtubule organization from the centrosome (R-HSA-380284)	68	3	2.33	+	1.29	0.511	1
phospho-PLA2 pathway (R-HSA-111995)	2	0	0.07	-	< 0.01	1	1
Signaling by moderate kinase activity BRAF mutants (R-HSA-6802946)	40	1	1.37	-	0.73	1	1
p75NTR recruits signalling complexes (R-HSA-209543)	13	1	0.45	+	2.24	0.376	1
Defective SLC6A3 causes Parkinsonism-dystonia infantile (PKDYS) (R-HSA-5619081)	1	0	0.03	-	< 0.01	1	1
ESR-mediated signaling (R-HSA-8939211)	124	4	4.25	-	0.94	1	1
Toll Like Receptor TLR1:TLR2 Cascade (R-HSA-168179)	97	3	3.33	-	0.9	1	1
PKA activation (R-HSA-163615)	17	0	0.58	-	< 0.01	1	1
Toll Like Receptor 5 (TLR5) Cascade (R-HSA-168176)	84	3	2.88	+	1.04	0.766	1
Nuclear Events (kinase and transcription factor activation) (R-HSA-198725)	25	1	0.86	+	1.17	0.584	1
Rap1 signalling (R-HSA-392517)	15	0	0.51	-	< 0.01	1	1
Defective SLC6A18 may confer susceptibility to iminoglycinuria and/or hyperglycinuria (R-HSA-5619079)	1	0	0.03	-	< 0.01	1	1
Defective SLC35C1 causes congenital disorder of glycosylation 2C (CDG2C) (R-HSA-5619078)	1	0	0.03	-	< 0.01	1	1
Defective SLC24A1 causes congenital stationary night blindness 1D (CSNB1D) (R-HSA-5619077)	1	0	0.03	-	< 0.01	1	1
Defective SLC17A8 causes autosomal dominant deafness 25 (DFNA25) (R-HSA-5619076)	1	0	0.03	-	< 0.01	1	1
Phenylketonuria (R-HSA-2160456)	1	0	0.03	-	< 0.01	1	1
Defective GCK causes maturity-onset diabetes of the young 2 (MODY2) (R-HSA-5619073)	1	0	0.03	-	< 0.01	1	1
PTK6 Expression (R-HSA-8849473)	5	0	0.17	-	< 0.01	1	1
Defective SLC35A2 causes congenital disorder of glycosylation 2M (CDG2M) (R-HSA-5619072)	1	0	0.03	-	< 0.01	1	1
PTK6 Down-Regulation (R-HSA-8849472)	3	0	0.1	-	< 0.01	1	1
Defective SLC22A12 causes renal hypouricemia 1 (RHUC1) (R-HSA-5619071)	1	0	0.03	-	< 0.01	1	1
PTK6 Regulates RHO GTPases, RAS GTPase and MAP kinases (R-HSA-8849471)	14	0	0.48	-	< 0.01	1	1
Defective SLC16A1 causes symptomatic deficiency in lactate transport (SDLT) (R-HSA-5619070)	1	0	0.03	-	< 0.01	1	1
PTK6 Regulates Cell Cycle (R-HSA-8849470)	6	0	0.21	-	< 0.01	1	1
NCAM1 interactions (R-HSA-419037)	42	2	1.44	+	1.39	0.658	1
Recruitment of mitotic centrosome proteins and complexes (R-HSA-380270)	80	3	2.74	+	1.09	0.756	1
Toll Like Receptor 3 (TLR3) Cascade (R-HSA-168164)	96	5	3.29	+	1.52	0.391	1
Signaling by PTK6 (R-HSA-8848021)	52	3	1.78	+	1.68	0.431	1
Adrenoceptors (R-HSA-390696)	9	0	0.31	-	< 0.01	1	1
SUMOylation of DNA replication proteins (R-HSA-4615885)	42	1	1.44	-	0.69	1	1
RNA Polymerase I Promoter Opening (R-HSA-73728)	32	0	1.1	-	< 0.01	0.627	1
Defective SLC2A10 causes arterial tortuosity syndrome (ATS) (R-HSA-5619068)	1	0	0.03	-	< 0.01	1	1
PTK6 Regulates Proteins Involved in RNA Processing (R-HSA-8849468)	5	0	0.17	-	< 0.01	1	1
Defective SLC1A1 is implicated in schizophrenia 18 (SCZD18) and dicarboxylic aminoaciduria (DCBXA) (R-HSA-5619067)	1	0	0.03	-	< 0.01	1	1
Defective SLC22A18 causes lung cancer (LNCR) and embryonal rhabdomyosarcoma 1 (RMSE1) (R-HSA-5619066)	1	0	0.03	-	< 0.01	1	1
SUMOylation of chromatin organization proteins (R-HSA-4551638)	52	2	1.78	+	1.12	0.7	1
Defective SLC29A3 causes histiocytosis-lymphadenopathy plus syndrome (HLAS) (R-HSA-5619063)	1	0	0.03	-	< 0.01	1	1
Defective SLC1A3 causes episodic ataxia 6 (EA6) (R-HSA-5619062)	1	0	0.03	-	< 0.01	1	1
Conjugation of benzoate with glycine (R-HSA-177135)	6	0	0.21	-	< 0.01	1	1
Glucocorticoid biosynthesis (R-HSA-194002)	9	0	0.31	-	< 0.01	1	1
Defective SLC33A1 causes spastic paraplegia 42 (SPG42) (R-HSA-5619061)	1	0	0.03	-	< 0.01	1	1
Interaction With Cumulus Cells (R-HSA-2534343)	1	0	0.03	-	< 0.01	1	1
Defective CP causes aceruloplasminemia (ACERULOP) (R-HSA-5619060)	1	0	0.03	-	< 0.01	1	1
Signaling by FGFR3 in disease (R-HSA-5655332)	18	1	0.62	+	1.62	0.473	1
Signaling by FGFR2 IIIa TM (R-HSA-8851708)	19	1	0.65	+	1.53	0.491	1
Carboxyterminal post-translational modifications of tubulin (R-HSA-8955332)	42	2	1.44	+	1.39	0.658	1
Serine biosynthesis (R-HSA-977347)	9	0	0.31	-	< 0.01	1	1
Defective ALG1 causes ALG1-CDG (CDG-1k) (R-HSA-4549380)	1	0	0.03	-	< 0.01	1	1
NGF processing (R-HSA-167060)	4	0	0.14	-	< 0.01	1	1
Transcriptional regulation of white adipocyte differentiation (R-HSA-381340)	83	2	2.85	-	0.7	1	1
Defective SLCO1B3 causes hyperbilirubinemia, Rotor type (HBLRR) (R-HSA-5619058)	2	0	0.07	-	< 0.01	1	1
Activation of PUMA and translocation to mitochondria (R-HSA-139915)	8	0	0.27	-	< 0.01	1	1
Loss of Nlp from mitotic centrosomes (R-HSA-380259)	68	3	2.33	+	1.29	0.511	1
Prostacyclin signalling through prostacyclin receptor (R-HSA-392851)	19	1	0.65	+	1.53	0.491	1
Defective HK1 causes hexokinase deficiency (HK deficiency) (R-HSA-5619056)	1	0	0.03	-	< 0.01	1	1
Insulin-like Growth Factor-2 mRNA Binding Proteins (IGF2BPs/IMPs/VICKZs) bind RNA (R-HSA-428359)	3	0	0.1	-	< 0.01	1	1
Nuclear signaling by ERBB4 (R-HSA-1251985)	25	0	0.86	-	< 0.01	1	1
Defective SLC24A4 causes hypomineralized amelogenesis imperfecta (AI) (R-HSA-5619055)	1	0	0.03	-	< 0.01	1	1
Conjugation of salicylate with glycine (R-HSA-177128)	8	0	0.27	-	< 0.01	1	1
Defective SLC4A4 causes renal tubular acidosis, proximal, with ocular abnormalities and mental retardation (pRTA-OA) (R-HSA-5619054)	1	0	0.03	-	< 0.01	1	1
Defective SLC22A5 causes systemic primary carnitine deficiency (CDSP) (R-HSA-5619053)	1	0	0.03	-	< 0.01	1	1
Defective SLC9A9 causes autism 16 (AUTS16) (R-HSA-5619052)	1	0	0.03	-	< 0.01	1	1
Defective SLC4A1 causes hereditary spherocytosis type 4 (HSP4), distal renal tubular acidosis (dRTA) and dRTA with hemolytic anemia (dRTA-HA) (R-HSA-5619050)	1	0	0.03	-	< 0.01	1	1
CREB3 factors activate genes (R-HSA-8874211)	9	0	0.31	-	< 0.01	1	1
Adrenaline,noradrenaline inhibits insulin secretion (R-HSA-400042)	28	1	0.96	+	1.04	0.624	1
RHO GTPases Activate WASPs and WAVEs (R-HSA-5663213)	35	2	1.2	+	1.67	0.348	1
Toll Like Receptor 10 (TLR10) Cascade (R-HSA-168142)	84	3	2.88	+	1.04	0.766	1
IRAK2 mediated activation of TAK1 complex upon TLR7/8 or 9 stimulation (R-HSA-975163)	16	1	0.55	+	1.82	0.436	1
Interactions of Tat with host cellular proteins (R-HSA-176034)	2	0	0.07	-	< 0.01	1	1
Scavenging by Class B Receptors (R-HSA-3000471)	5	0	0.17	-	< 0.01	1	1
Interactions of Vpr with host cellular proteins (R-HSA-176033)	33	1	1.13	-	0.88	1	1
Abacavir transmembrane transport (R-HSA-2161517)	5	0	0.17	-	< 0.01	1	1
Defective SLC40A1 causes hemochromatosis 4 (HFE4) (macrophages) (R-HSA-5619049)	1	0	0.03	-	< 0.01	1	1
Defective SLC11A2 causes hypochromic microcytic anemia, with iron overload 1 (AHMIO1) (R-HSA-5619048)	1	0	0.03	-	< 0.01	1	1
Defective SLC2A9 causes hypouricemia renal 2 (RHUC2) (R-HSA-5619047)	1	0	0.03	-	< 0.01	1	1
Defective SLC26A4 causes Pendred syndrome (PDS) (R-HSA-5619046)	1	0	0.03	-	< 0.01	1	1
Defective SLC34A2 causes pulmonary alveolar microlithiasis (PALM) (R-HSA-5619045)	1	0	0.03	-	< 0.01	1	1
Cam-PDE 1 activation (R-HSA-111957)	4	0	0.14	-	< 0.01	1	1
Defective SLC6A19 causes Hartnup disorder (HND) (R-HSA-5619044)	1	0	0.03	-	< 0.01	1	1
Defective SLC2A1 causes GLUT1 deficiency syndrome 1 (GLUT1DS1) (R-HSA-5619043)	1	0	0.03	-	< 0.01	1	1
Defective RHAG causes regulator type Rh-null hemolytic anemia (RHN) (R-HSA-5619042)	1	0	0.03	-	< 0.01	1	1
Defective SLC36A2 causes iminoglycinuria (IG) and hyperglycinuria (HG) (R-HSA-5619041)	1	0	0.03	-	< 0.01	1	1
betaKlotho-mediated ligand binding (R-HSA-1307965)	3	0	0.1	-	< 0.01	1	1
Defective SLC34A1 causes hypophosphatemic nephrolithiasis/osteoporosis 1 (NPHLOP1) (R-HSA-5619040)	1	0	0.03	-	< 0.01	1	1
Toll Like Receptor 9 (TLR9) Cascade (R-HSA-168138)	96	3	3.29	-	0.91	1	1
MyD88 dependent cascade initiated on endosome (R-HSA-975155)	92	3	3.15	-	0.95	1	1
Phospholipase C-mediated cascade; FGFR4 (R-HSA-5654228)	13	1	0.45	+	2.24	0.376	1
SUMOylation of SUMOylation proteins (R-HSA-4085377)	31	1	1.06	-	0.94	1	1
Serotonin receptors (R-HSA-390666)	12	0	0.41	-	< 0.01	1	1
Defective GNE causes sialuria, Nonaka myopathy and inclusion body myopathy 2 (R-HSA-4085011)	1	0	0.03	-	< 0.01	1	1
Phospholipase C-mediated cascade; FGFR2 (R-HSA-5654221)	14	1	0.48	+	2.08	0.397	1
COX reactions (R-HSA-140180)	1	0	0.03	-	< 0.01	1	1
Signalling to RAS (R-HSA-167044)	18	1	0.62	+	1.62	0.473	1
Defective SLC12A6 causes agenesis of the corpus callosum, with peripheral neuropathy (ACCPN) (R-HSA-5619039)	1	0	0.03	-	< 0.01	1	1
Defective SLC35A1 causes congenital disorder of glycosylation 2F (CDG2F) (R-HSA-5619037)	1	0	0.03	-	< 0.01	1	1
Defective SLC24A5 causes oculocutaneous albinism 6 (OCA6) (R-HSA-5619036)	1	0	0.03	-	< 0.01	1	1
Defective SLC17A5 causes Salla disease (SD) and ISSD (R-HSA-5619035)	1	0	0.03	-	< 0.01	1	1
Response of Mtb to phagocytosis (R-HSA-1222499)	1	0	0.03	-	< 0.01	1	1
Cyclin A/B1/B2 associated events during G2/M transition (R-HSA-69273)	25	0	0.86	-	< 0.01	1	1
Activation of Matrix Metalloproteinases (R-HSA-1592389)	33	0	1.13	-	< 0.01	0.628	1
Signaling by Retinoic Acid (R-HSA-5362517)	43	2	1.47	+	1.36	0.661	1
Protein methylation (R-HSA-8876725)	17	1	0.58	+	1.72	0.455	1
IRAK1 recruits IKK complex upon TLR7/8 or 9 stimulation (R-HSA-975144)	14	1	0.48	+	2.08	0.397	1
Formyl peptide receptors bind formyl peptides and many other ligands (R-HSA-444473)	8	0	0.27	-	< 0.01	1	1
Dopamine receptors (R-HSA-390651)	5	0	0.17	-	< 0.01	1	1
Histamine receptors (R-HSA-390650)	4	0	0.14	-	< 0.01	1	1
Glycogen storage disease type Ia (G6PC) (R-HSA-3274531)	1	0	0.03	-	< 0.01	1	1
Glucagon-like Peptide-1 (GLP1) regulates insulin secretion (R-HSA-381676)	42	1	1.44	-	0.69	1	1
RNA Polymerase III Transcription Initiation From Type 3 Promoter (R-HSA-76071)	28	0	0.96	-	< 0.01	1	1
Glycogen storage disease type IV (GBE1) (R-HSA-3878781)	3	0	0.1	-	< 0.01	1	1
E3 ubiquitin ligases ubiquitinate target proteins (R-HSA-8866654)	54	3	1.85	+	1.62	0.439	1
Calmodulin induced events (R-HSA-111933)	26	0	0.89	-	< 0.01	1	1
CaMK IV-mediated phosphorylation of CREB (R-HSA-111932)	3	0	0.1	-	< 0.01	1	1
PKA-mediated phosphorylation of CREB (R-HSA-111931)	18	0	0.62	-	< 0.01	1	1
TRAF6 mediated induction of NFkB and MAP kinases upon TLR7/8 or 9 activation (R-HSA-975138)	91	3	3.12	-	0.96	1	1
Muscarinic acetylcholine receptors (R-HSA-390648)	5	0	0.17	-	< 0.01	1	1
NTRK2 activates RAC1 (R-HSA-9032759)	4	0	0.14	-	< 0.01	1	1
Ion transport by P-type ATPases (R-HSA-936837)	55	1	1.89	-	0.53	1	1
RNA Polymerase III Transcription Initiation From Type 2 Promoter (R-HSA-76066)	27	0	0.93	-	< 0.01	1	1
RNA Polymerase III Transcription Initiation From Type 1 Promoter (R-HSA-76061)	28	0	0.96	-	< 0.01	1	1
PLC-gamma1 signalling (R-HSA-167021)	3	0	0.1	-	< 0.01	1	1
tRNA processing in the mitochondrion (R-HSA-6785470)	5	0	0.17	-	< 0.01	1	1
VEGF ligand-receptor interactions (R-HSA-194313)	8	0	0.27	-	< 0.01	1	1
DNA methylation (R-HSA-5334118)	34	0	1.17	-	< 0.01	0.629	1
Metabolism of water-soluble vitamins and cofactors (R-HSA-196849)	120	4	4.12	-	0.97	1	1
Type II Na+/Pi cotransporters (R-HSA-427589)	3	0	0.1	-	< 0.01	1	1
TRAF3 deficiency - HSE (R-HSA-5602571)	3	0	0.1	-	< 0.01	1	1
Plasma lipoprotein remodeling (R-HSA-8963899)	30	1	1.03	-	0.97	1	1
Vitamin B2 (riboflavin) metabolism (R-HSA-196843)	7	0	0.24	-	< 0.01	1	1
HDL assembly (R-HSA-8963896)	7	0	0.24	-	< 0.01	1	1
Post-transcriptional silencing by small RNAs (R-HSA-426496)	7	0	0.24	-	< 0.01	1	1
Neurophilin interactions with VEGF and VEGFR (R-HSA-194306)	4	0	0.14	-	< 0.01	1	1
PLCG1 events in ERBB2 signaling (R-HSA-1251932)	4	0	0.14	-	< 0.01	1	1
Glycoprotein hormones (R-HSA-209822)	10	0	0.34	-	< 0.01	1	1
TICAM1 deficiency - HSE (R-HSA-5602566)	2	0	0.07	-	< 0.01	1	1
NOTCH4 Intracellular Domain Regulates Transcription (R-HSA-9013695)	20	0	0.69	-	< 0.01	1	1
Assembly of active LPL and LIPC lipase complexes (R-HSA-8963889)	18	1	0.62	+	1.62	0.473	1
RNA Polymerase III Transcription Initiation (R-HSA-76046)	36	0	1.23	-	< 0.01	0.633	1
SDK interactions (R-HSA-373756)	2	0	0.07	-	< 0.01	1	1
TRAF6 mediated IRF7 activation in TLR7/8 or 9 signaling (R-HSA-975110)	14	1	0.48	+	2.08	0.397	1
G alpha (z) signalling events (R-HSA-418597)	47	1	1.61	-	0.62	1	1
Nephrin family interactions (R-HSA-373753)	23	1	0.79	+	1.27	0.555	1
MPS IV - Morquio syndrome B (R-HSA-2206308)	1	0	0.03	-	< 0.01	1	1
RNA Polymerase II Transcription Initiation And Promoter Clearance (R-HSA-76042)	47	0	1.61	-	< 0.01	0.408	1
Netrin-1 signaling (R-HSA-373752)	49	1	1.68	-	0.6	1	1
MPS IIIA - Sanfilippo syndrome A (R-HSA-2206307)	1	0	0.03	-	< 0.01	1	1
MPS IIID - Sanfilippo syndrome D (R-HSA-2206305)	1	0	0.03	-	< 0.01	1	1
Activation, translocation and oligomerization of BAX (R-HSA-114294)	2	0	0.07	-	< 0.01	1	1
MPS I - Hurler syndrome (R-HSA-2206302)	1	0	0.03	-	< 0.01	1	1
Gastrin-CREB signalling pathway via PKC and MAPK (R-HSA-881907)	17	0	0.58	-	< 0.01	1	1
G1 Phase (R-HSA-69236)	43	2	1.47	+	1.36	0.661	1
Transport of vitamins, nucleosides, and related molecules (R-HSA-425397)	38	1	1.3	-	0.77	1	1
Cyclin D associated events in G1 (R-HSA-69231)	43	2	1.47	+	1.36	0.661	1
Inhibition of TSC complex formation by PKB (R-HSA-165181)	3	0	0.1	-	< 0.01	1	1
NF-kB activation through FADD/RIP-1 pathway mediated by caspase-8 and -10 (R-HSA-933543)	12	1	0.41	+	2.43	0.355	1
Synthesis of 15-eicosatetraenoic acid derivatives (R-HSA-2142770)	6	0	0.21	-	< 0.01	1	1
TRAF6 mediated NF-kB activation (R-HSA-933542)	24	0	0.82	-	< 0.01	1	1
TRAF6 mediated IRF7 activation (R-HSA-933541)	28	1	0.96	+	1.04	0.624	1
LGI-ADAM interactions (R-HSA-5682910)	14	0	0.48	-	< 0.01	1	1
Stimuli-sensing channels (R-HSA-2672351)	106	3	3.63	-	0.83	1	1
Mtb iron assimilation by chelation (R-HSA-1222449)	1	0	0.03	-	< 0.01	1	1
Organic anion transporters (R-HSA-428643)	10	0	0.34	-	< 0.01	1	1
Bicarbonate transporters (R-HSA-425381)	10	0	0.34	-	< 0.01	1	1
Synthesis of Ketone Bodies (R-HSA-77111)	8	0	0.27	-	< 0.01	1	1
G beta:gamma signalling through PLC beta (R-HSA-418217)	20	1	0.69	+	1.46	0.508	1
Retinoid cycle disease events (R-HSA-2453864)	13	0	0.45	-	< 0.01	1	1
Organic cation/anion/zwitterion transport (R-HSA-549132)	15	0	0.51	-	< 0.01	1	1
PI and PC transport between ER and Golgi membranes (R-HSA-1483196)	1	0	0.03	-	< 0.01	1	1
Utilization of Ketone Bodies (R-HSA-77108)	4	0	0.14	-	< 0.01	1	1
Nicotinate metabolism (R-HSA-196807)	31	1	1.06	-	0.94	1	1
Rhesus glycoproteins mediate ammonium transport. (R-HSA-444411)	3	0	0.1	-	< 0.01	1	1
PDE3B signalling (R-HSA-165160)	2	0	0.07	-	< 0.01	1	1
Metabolism of vitamin K (R-HSA-6806664)	3	0	0.1	-	< 0.01	1	1
Antigen activates B Cell Receptor (BCR) leading to generation of second messengers (R-HSA-983695)	94	1	3.22	-	0.31	0.38	1
SUMOylation of intracellular receptors (R-HSA-4090294)	24	1	0.82	+	1.22	0.57	1
Digestion of dietary lipid (R-HSA-192456)	7	0	0.24	-	< 0.01	1	1
Organic cation transport (R-HSA-549127)	10	0	0.34	-	< 0.01	1	1
G1/S-Specific Transcription (R-HSA-69205)	28	0	0.96	-	< 0.01	1	1
Transport of bile salts and organic acids, metal ions and amine compounds (R-HSA-425366)	86	2	2.95	-	0.68	1	1
Scavenging of heme from plasma (R-HSA-2168880)	74	1	2.54	-	0.39	0.522	1
Phosphorylation of proteins involved in G1/S transition by active Cyclin E:Cdk2 complexes (R-HSA-69200)	4	0	0.14	-	< 0.01	1	1
Activation of AKT2 (R-HSA-165158)	4	0	0.14	-	< 0.01	1	1
Transcriptional activation of p53 responsive genes (R-HSA-69560)	4	0	0.14	-	< 0.01	1	1
Platelet Aggregation (Plug Formation) (R-HSA-76009)	38	1	1.3	-	0.77	1	1
Defective CSF2RA causes pulmonary surfactant metabolism dysfunction 4 (SMDP4) (R-HSA-5688890)	8	0	0.27	-	< 0.01	1	1
Erythrocytes take up carbon dioxide and release oxygen (R-HSA-1237044)	12	1	0.41	+	2.43	0.355	1
Defective TBXAS1 causes Ghosal hematodiaphyseal dysplasia (GHDD) (R-HSA-5579032)	1	0	0.03	-	< 0.01	1	1
Defective ACTH causes Obesity and Pro-opiomelanocortinin deficiency (POMCD) (R-HSA-5579031)	2	0	0.07	-	< 0.01	1	1
Defective CYP19A1 causes Aromatase excess syndrome (AEXS) (R-HSA-5579030)	1	0	0.03	-	< 0.01	1	1
TP53 Regulates Transcription of Genes Involved in G1 Cell Cycle Arrest (R-HSA-6804116)	14	0	0.48	-	< 0.01	1	1
TP53 regulates transcription of additional cell cycle genes whose exact role in the p53 pathway remain uncertain (R-HSA-6804115)	21	1	0.72	+	1.39	0.524	1
TP53 Regulates Transcription of Genes Involved in G2 Cell Cycle Arrest (R-HSA-6804114)	18	1	0.62	+	1.62	0.473	1
Assembly of collagen fibrils and other multimeric structures (R-HSA-2022090)	60	2	2.06	-	0.97	1	1
Ketone body metabolism (R-HSA-74182)	10	0	0.34	-	< 0.01	1	1
POU5F1 (OCT4), SOX2, NANOG activate genes related to proliferation (R-HSA-2892247)	12	1	0.41	+	2.43	0.355	1
Defective MPDU1 causes MPDU1-CDG (CDG-1f) (R-HSA-4687000)	1	0	0.03	-	< 0.01	1	1
POU5F1 (OCT4), SOX2, NANOG repress genes related to differentiation (R-HSA-2892245)	3	0	0.1	-	< 0.01	1	1
Conjugation of carboxylic acids (R-HSA-159424)	9	0	0.31	-	< 0.01	1	1
Removal of aminoterminal propeptides from gamma-carboxylated proteins (R-HSA-159782)	10	0	0.34	-	< 0.01	1	1
Cell-Cell communication (R-HSA-1500931)	127	2	4.36	-	0.46	0.452	1
Metabolic disorders of biological oxidation enzymes (R-HSA-5579029)	35	2	1.2	+	1.67	0.348	1
Defective CYP17A1 causes Adrenal hyperplasia 5 (AH5) (R-HSA-5579028)	1	0	0.03	-	< 0.01	1	1
Defective CYP2R1 causes Rickets vitamin D-dependent 1B (VDDR1B) (R-HSA-5579027)	1	0	0.03	-	< 0.01	1	1
Chondroitin sulfate/dermatan sulfate metabolism (R-HSA-1793185)	49	1	1.68	-	0.6	1	1
Defective CYP11A1 causes Adrenal insufficiency, congenital, with 46,XY sex reversal (AICSR) (R-HSA-5579026)	4	0	0.14	-	< 0.01	1	1
Defective MAT1A causes Methionine adenosyltransferase deficiency (MATD) (R-HSA-5579024)	1	0	0.03	-	< 0.01	1	1
Neurodegenerative Diseases (R-HSA-8863678)	22	0	0.75	-	< 0.01	1	1
Defective GGT1 causes Glutathionuria (GLUTH) (R-HSA-5579022)	1	0	0.03	-	< 0.01	1	1
Defective CYP21A2 causes Adrenal hyperplasia 3 (AH3) (R-HSA-5579021)	1	0	0.03	-	< 0.01	1	1
Regulation of beta-cell development (R-HSA-186712)	39	1	1.34	-	0.75	1	1
Defective SLC35D1 causes Schneckenbecken dysplasia (SCHBCKD) (R-HSA-5579020)	1	0	0.03	-	< 0.01	1	1
Synthesis of PA (R-HSA-1483166)	39	2	1.34	+	1.5	0.396	1
Synthesis, secretion, and deacylation of Ghrelin (R-HSA-422085)	18	0	0.62	-	< 0.01	1	1
Interleukin-6 family signaling (R-HSA-6783589)	24	1	0.82	+	1.22	0.57	1
Transcription of E2F targets under negative control by p107 (RBL1) and p130 (RBL2) in complex with HDAC1 (R-HSA-1362300)	16	0	0.55	-	< 0.01	1	1
Recycling of bile acids and salts (R-HSA-159418)	16	0	0.55	-	< 0.01	1	1
Role of LAT2/NTAL/LAB on calcium mobilization (R-HSA-2730905)	75	1	2.57	-	0.39	0.522	1
Interleukin-18 signaling (R-HSA-9012546)	8	0	0.27	-	< 0.01	1	1
Platelet sensitization by LDL (R-HSA-432142)	17	1	0.58	+	1.72	0.455	1
Defective FMO3 causes Trimethylaminuria (TMAU) (R-HSA-5579019)	1	0	0.03	-	< 0.01	1	1
Pre-NOTCH Processing in the Endoplasmic Reticulum (R-HSA-1912399)	6	0	0.21	-	< 0.01	1	1
Defective CYP11B1 causes Adrenal hyperplasia 4 (AH4) (R-HSA-5579017)	1	0	0.03	-	< 0.01	1	1
Defective UGT1A4 causes hyperbilirubinemia (R-HSA-5579016)	1	0	0.03	-	< 0.01	1	1
Defective CYP26B1 causes Radiohumeral fusions with other skeletal and craniofacial anomalies (RHFCA) (R-HSA-5579015)	1	0	0.03	-	< 0.01	1	1
Role of second messengers in netrin-1 signaling (R-HSA-418890)	10	0	0.34	-	< 0.01	1	1
Fatty Acids bound to GPR40 (FFAR1) regulate insulin secretion (R-HSA-434316)	8	0	0.27	-	< 0.01	1	1
Defective CYP27B1 causes Rickets vitamin D-dependent 1A (VDDR1A) (R-HSA-5579014)	1	0	0.03	-	< 0.01	1	1
Defective CYP7B1 causes Spastic paraplegia 5A, autosomal recessive (SPG5A) and Congenital bile acid synthesis defect 3 (CBAS3) (R-HSA-5579013)	1	0	0.03	-	< 0.01	1	1
Defective CYP2U1 causes Spastic paraplegia 56, autosomal recessive (SPG56) (R-HSA-5579011)	1	0	0.03	-	< 0.01	1	1
Defective CYP24A1 causes Hypercalcemia, infantile (HCAI) (R-HSA-5579010)	1	0	0.03	-	< 0.01	1	1
Chromatin modifying enzymes (R-HSA-3247509)	241	7	8.26	-	0.85	0.858	1
Transcriptional activation of cell cycle inhibitor p21 (R-HSA-69895)	4	0	0.14	-	< 0.01	1	1
Transcriptional Regulation by E2F6 (R-HSA-8953750)	34	1	1.17	-	0.86	1	1
Synthesis of 12-eicosatetraenoic acid derivatives (R-HSA-2142712)	7	0	0.24	-	< 0.01	1	1
FGFR2 ligand binding and activation (R-HSA-190241)	16	1	0.55	+	1.82	0.436	1
RPIA deficiency: failed conversion of RU5P to R5P (R-HSA-6791461)	1	0	0.03	-	< 0.01	1	1
Transport of gamma-carboxylated protein precursors from the endoplasmic reticulum to the Golgi apparatus (R-HSA-159763)	9	0	0.31	-	< 0.01	1	1
Netrin mediated repulsion signals (R-HSA-418886)	8	0	0.27	-	< 0.01	1	1
DCC mediated attractive signaling (R-HSA-418885)	13	0	0.45	-	< 0.01	1	1
Defective CYP11B2 causes Corticosterone methyloxidase 1 deficiency (CMO-1 deficiency) (R-HSA-5579009)	1	0	0.03	-	< 0.01	1	1
Defective ACY1 causes encephalopathy (R-HSA-5579007)	1	0	0.03	-	< 0.01	1	1
Activation of anterior HOX genes in hindbrain development during early embryogenesis (R-HSA-5617472)	91	1	3.12	-	0.32	0.376	1
Defective GSS causes Glutathione synthetase deficiency (GSS deficiency) (R-HSA-5579006)	1	0	0.03	-	< 0.01	1	1
Defective CYP4F22 causes Ichthyosis, congenital, autosomal recessive 5 (ARCI5) (R-HSA-5579005)	1	0	0.03	-	< 0.01	1	1
Defective CYP26C1 causes Focal facial dermal dysplasia 4 (FFDD4) (R-HSA-5579004)	1	0	0.03	-	< 0.01	1	1
TGFBR2 Kinase Domain Mutants in Cancer (R-HSA-3645790)	4	0	0.14	-	< 0.01	1	1
Cysteine formation from homocysteine (R-HSA-1614603)	2	0	0.07	-	< 0.01	1	1
Defective UGT1A1 causes hyperbilirubinemia (R-HSA-5579002)	1	0	0.03	-	< 0.01	1	1
Synthesis of PG (R-HSA-1483148)	8	0	0.27	-	< 0.01	1	1
Intestinal infectious diseases (R-HSA-8942233)	2	0	0.07	-	< 0.01	1	1
Defective CYP1B1 causes Glaucoma (R-HSA-5579000)	1	0	0.03	-	< 0.01	1	1
TFAP2 (AP-2) family regulates transcription of cell cycle factors (R-HSA-8866911)	5	0	0.17	-	< 0.01	1	1
TFAP2 (AP-2) family regulates transcription of growth factors and their receptors (R-HSA-8866910)	13	0	0.45	-	< 0.01	1	1
RNA Polymerase III Transcription (R-HSA-74158)	41	2	1.41	+	1.42	0.654	1
Reproduction (R-HSA-1474165)	112	5	3.84	+	1.3	0.443	1
Signaling by FGFR (R-HSA-190236)	77	4	2.64	+	1.51	0.346	1
Signaling by NOTCH2 (R-HSA-1980145)	33	1	1.13	-	0.88	1	1
Signaling by NOTCH1 (R-HSA-1980143)	71	3	2.43	+	1.23	0.738	1
PLC beta mediated events (R-HSA-112043)	44	0	1.51	-	< 0.01	0.405	1
G-protein mediated events (R-HSA-112040)	45	0	1.54	-	< 0.01	0.406	1
Synthesis of Lipoxins (LX) (R-HSA-2142700)	6	0	0.21	-	< 0.01	1	1
Metabolism of nitric oxide (R-HSA-202131)	15	1	0.51	+	1.94	0.417	1
Activation of the TFAP2 (AP-2) family of transcription factors (R-HSA-8866907)	12	0	0.41	-	< 0.01	1	1
TFAP2 (AP-2) family regulates transcription of other transcription factors (R-HSA-8866906)	4	0	0.14	-	< 0.01	1	1
Metabolism of ingested H2SeO4 and H2SeO3 into H2Se (R-HSA-2408550)	3	0	0.1	-	< 0.01	1	1
Defects in biotin (Btn) metabolism (R-HSA-3323169)	8	0	0.27	-	< 0.01	1	1
Defective CSF2RB causes pulmonary surfactant metabolism dysfunction 5 (SMDP5) (R-HSA-5688849)	8	0	0.27	-	< 0.01	1	1
Telomere Maintenance (R-HSA-157579)	63	3	2.16	+	1.39	0.483	1
Thromboxane signalling through TP receptor (R-HSA-428930)	23	1	0.79	+	1.27	0.555	1
IRS-mediated signalling (R-HSA-112399)	40	1	1.37	-	0.73	1	1
SLIT2:ROBO1 increases RHOA activity (R-HSA-8985586)	4	0	0.14	-	< 0.01	1	1
Unwinding of DNA (R-HSA-176974)	12	0	0.41	-	< 0.01	1	1
PKA activation in glucagon signalling (R-HSA-164378)	17	0	0.58	-	< 0.01	1	1
Melanin biosynthesis (R-HSA-5662702)	5	0	0.17	-	< 0.01	1	1
Defective ABCB4 causes progressive familial intrahepatic cholestasis 3, intrahepatic cholestasis of pregnancy 3 and gallbladder disease 1 (R-HSA-5678771)	1	0	0.03	-	< 0.01	1	1
Defective ALG14 causes congenital myasthenic syndrome (ALG14-CMS) (R-HSA-5633231)	2	0	0.07	-	< 0.01	1	1
Mitochondrial transcription initiation (R-HSA-163282)	3	0	0.1	-	< 0.01	1	1
Response to metal ions (R-HSA-5660526)	14	1	0.48	+	2.08	0.397	1
Telomere C-strand synthesis initiation (R-HSA-174430)	8	0	0.27	-	< 0.01	1	1
Signaling by Type 1 Insulin-like Growth Factor 1 Receptor (IGF1R) (R-HSA-2404192)	45	1	1.54	-	0.65	1	1
Defective SLC7A9 causes cystinuria (CSNU) (R-HSA-5660883)	1	0	0.03	-	< 0.01	1	1
TNF receptor superfamily (TNFSF) members mediating non-canonical NF-kB pathway (R-HSA-5676594)	16	0	0.55	-	< 0.01	1	1
Glycerophospholipid catabolism (R-HSA-6814848)	7	0	0.24	-	< 0.01	1	1
Choline catabolism (R-HSA-6798163)	6	0	0.21	-	< 0.01	1	1
Insulin processing (R-HSA-264876)	27	1	0.93	+	1.08	0.611	1
Regulation of gap junction activity (R-HSA-191650)	2	0	0.07	-	< 0.01	1	1
Caspase-mediated cleavage of cytoskeletal proteins (R-HSA-264870)	12	1	0.41	+	2.43	0.355	1
Biosynthesis of DHA-derived sulfido conjugates (R-HSA-9026395)	2	0	0.07	-	< 0.01	1	1
Defective ALG8 causes ALG8-CDG (CDG-1h) (R-HSA-4724325)	1	0	0.03	-	< 0.01	1	1
MET Receptor Activation (R-HSA-6806942)	6	0	0.21	-	< 0.01	1	1
ADP signalling through P2Y purinoceptor 12 (R-HSA-392170)	22	1	0.75	+	1.33	0.54	1
Signaling by NOTCH3 (R-HSA-9012852)	48	1	1.65	-	0.61	1	1
Glycogen storage disease type 0 (liver GYS2) (R-HSA-3858516)	2	0	0.07	-	< 0.01	1	1
Cell death signalling via NRAGE, NRIF and NADE (R-HSA-204998)	76	1	2.61	-	0.38	0.523	1
Dissolution of Fibrin Clot (R-HSA-75205)	13	1	0.45	+	2.24	0.376	1
Synthesis of IPs in the nucleus (R-HSA-1855191)	4	0	0.14	-	< 0.01	1	1
c-src mediated regulation of Cx43 function and closure of gap junctions (R-HSA-191647)	2	0	0.07	-	< 0.01	1	1
Telomere C-strand (Lagging Strand) Synthesis (R-HSA-174417)	24	1	0.82	+	1.22	0.57	1
Synthesis of PS (R-HSA-1483101)	2	0	0.07	-	< 0.01	1	1
SMAD2/SMAD3:SMAD4 heterotrimer regulates transcription (R-HSA-2173796)	32	1	1.1	-	0.91	1	1
Polymerase switching on the C-strand of the telomere (R-HSA-174411)	14	0	0.48	-	< 0.01	1	1
Transcriptional activity of SMAD2/SMAD3:SMAD4 heterotrimer (R-HSA-2173793)	44	2	1.51	+	1.33	0.665	1
TGF-beta receptor signaling in EMT (epithelial to mesenchymal transition) (R-HSA-2173791)	16	1	0.55	+	1.82	0.436	1
Defective ABCA12 causes autosomal recessive congenital ichthyosis type 4B (R-HSA-5682294)	1	0	0.03	-	< 0.01	1	1
Defective SLC7A7 causes lysinuric protein intolerance (LPI) (R-HSA-5660862)	1	0	0.03	-	< 0.01	1	1
Defective ALG11 causes ALG11-CDG (CDG-1p) (R-HSA-4551295)	1	0	0.03	-	< 0.01	1	1
Synthesis of IP2, IP, and Ins in the cytosol (R-HSA-1855183)	14	1	0.48	+	2.08	0.397	1
Regulation of TP53 Activity through Association with Co-factors (R-HSA-6804759)	14	1	0.48	+	2.08	0.397	1
Condensation of Prophase Chromosomes (R-HSA-2299718)	42	1	1.44	-	0.69	1	1
Regulation of TP53 Expression (R-HSA-6804754)	2	0	0.07	-	< 0.01	1	1
RUNX3 Regulates Immune Response and Cell Migration (R-HSA-8949275)	5	0	0.17	-	< 0.01	1	1
Binding and Uptake of Ligands by Scavenger Receptors (R-HSA-2173782)	102	5	3.5	+	1.43	0.408	1
Synthesis of bile acids and bile salts via 27-hydroxycholesterol (R-HSA-193807)	15	1	0.51	+	1.94	0.417	1
Nitric oxide stimulates guanylate cyclase (R-HSA-392154)	24	0	0.82	-	< 0.01	1	1
PI5P, PP2A and IER3 Regulate PI3K/AKT Signaling (R-HSA-6811558)	82	4	2.81	+	1.42	0.374	1
A tetrasaccharide linker sequence is required for GAG synthesis (R-HSA-1971475)	26	1	0.89	+	1.12	0.598	1
Hormone ligand-binding receptors (R-HSA-375281)	13	0	0.45	-	< 0.01	1	1
Amine ligand-binding receptors (R-HSA-375280)	43	0	1.47	-	< 0.01	0.404	1
Mitochondrial translation termination (R-HSA-5419276)	88	4	3.02	+	1.33	0.55	1
SHC1 events in ERBB2 signaling (R-HSA-1250196)	19	0	0.65	-	< 0.01	1	1
Activated point mutants of FGFR2 (R-HSA-2033519)	14	1	0.48	+	2.08	0.397	1
Electron transport from NADPH to Ferredoxin (R-HSA-2395516)	3	0	0.1	-	< 0.01	1	1
t(4;14) translocations of FGFR3 (R-HSA-2033515)	1	0	0.03	-	< 0.01	1	1
Sodium/Proton exchangers (R-HSA-425986)	9	0	0.31	-	< 0.01	1	1
YAP1- and WWTR1 (TAZ)-stimulated gene expression (R-HSA-2032785)	14	0	0.48	-	< 0.01	1	1
Generation of second messenger molecules (R-HSA-202433)	36	1	1.23	-	0.81	1	1
Translocation of ZAP-70 to Immunological synapse (R-HSA-202430)	22	0	0.75	-	< 0.01	1	1
Disinhibition of SNARE formation (R-HSA-114516)	5	0	0.17	-	< 0.01	1	1
Synthesis of pyrophosphates in the cytosol (R-HSA-1855167)	10	0	0.34	-	< 0.01	1	1
Nicotinamide salvaging (R-HSA-197264)	19	0	0.65	-	< 0.01	1	1
Platelet Adhesion to exposed collagen (R-HSA-75892)	15	1	0.51	+	1.94	0.417	1
Neurofascin interactions (R-HSA-447043)	7	0	0.24	-	< 0.01	1	1
Regulation of insulin secretion (R-HSA-422356)	80	3	2.74	+	1.09	0.756	1
CHL1 interactions (R-HSA-447041)	9	0	0.31	-	< 0.01	1	1
Unblocking of NMDA receptor, glutamate binding and activation (R-HSA-438066)	17	0	0.58	-	< 0.01	1	1
Post NMDA receptor activation events (R-HSA-438064)	35	0	1.2	-	< 0.01	0.631	1
NTF4 activates NTRK2 (TRKB) signaling (R-HSA-9026357)	2	0	0.07	-	< 0.01	1	1
Phosphorylation of CD3 and TCR zeta chains (R-HSA-202427)	25	0	0.86	-	< 0.01	1	1
Phenylalanine and tyrosine catabolism (R-HSA-71182)	11	0	0.38	-	< 0.01	1	1
ROBO receptors bind AKAP5 (R-HSA-9010642)	8	0	0.27	-	< 0.01	1	1
Trafficking of GluR2-containing AMPA receptors (R-HSA-416993)	13	0	0.45	-	< 0.01	1	1
Activated NTRK3 signals through PI3K (R-HSA-9603381)	6	0	0.21	-	< 0.01	1	1
Effects of PIP2 hydrolysis (R-HSA-114508)	27	0	0.93	-	< 0.01	1	1
SUMOylation (R-HSA-2990846)	162	7	5.56	+	1.26	0.513	1
Binding of TCF/LEF:CTNNB1 to target gene promoters (R-HSA-4411364)	8	0	0.27	-	< 0.01	1	1
NrCAM interactions (R-HSA-447038)	7	0	0.24	-	< 0.01	1	1
Formation of the Early Elongation Complex (R-HSA-113418)	33	0	1.13	-	< 0.01	0.628	1
Regulation of signaling by NODAL (R-HSA-1433617)	12	0	0.41	-	< 0.01	1	1
XAV939 inhibits tankyrase, stabilizing AXIN (R-HSA-5545619)	2	0	0.07	-	< 0.01	1	1
Diseases associated with visual transduction (R-HSA-2474795)	13	0	0.45	-	< 0.01	1	1
Class B/2 (Secretin family receptors) (R-HSA-373080)	93	1	3.19	-	0.31	0.379	1
Gap junction degradation (R-HSA-190873)	12	1	0.41	+	2.43	0.355	1
Transport of connexons to the plasma membrane (R-HSA-190872)	20	1	0.69	+	1.46	0.508	1
Defective B3GALT6 causes EDSP2 and SEMDJL1 (R-HSA-4420332)	20	1	0.69	+	1.46	0.508	1
Negative regulation of the PI3K/AKT network (R-HSA-199418)	89	4	3.05	+	1.31	0.553	1
Synthesis of very long-chain fatty acyl-CoAs (R-HSA-75876)	24	0	0.82	-	< 0.01	1	1
EGFR Transactivation by Gastrin (R-HSA-2179392)	8	0	0.27	-	< 0.01	1	1
Gap junction trafficking and regulation (R-HSA-157858)	49	2	1.68	+	1.19	0.687	1
Formation of ATP by chemiosmotic coupling (R-HSA-163210)	18	1	0.62	+	1.62	0.473	1
Activation of NIMA Kinases NEK9, NEK6, NEK7 (R-HSA-2980767)	7	0	0.24	-	< 0.01	1	1
Neuronal System (R-HSA-112316)	361	10	12.38	-	0.81	0.659	1
Transmission across Chemical Synapses (R-HSA-112315)	218	5	7.48	-	0.67	0.455	1
Butyrophilin (BTN) family interactions (R-HSA-8851680)	12	1	0.41	+	2.43	0.355	1
Gap junction assembly (R-HSA-190861)	37	1	1.27	-	0.79	1	1
Miscellaneous transport and binding events (R-HSA-5223345)	26	0	0.89	-	< 0.01	1	1
Defective SLC5A2 causes renal glucosuria (GLYS1) (R-HSA-5658208)	1	0	0.03	-	< 0.01	1	1
Defective ABCD4 causes methylmalonic aciduria and homocystinuria, cblj type (MAHCJ) (R-HSA-5683329)	1	0	0.03	-	< 0.01	1	1
Signaling by MST1 (R-HSA-8852405)	5	0	0.17	-	< 0.01	1	1
Interleukin receptor SHC signaling (R-HSA-912526)	26	1	0.89	+	1.12	0.598	1
Triglyceride catabolism (R-HSA-163560)	24	1	0.82	+	1.22	0.57	1
Toxicity of botulinum toxin type E (BoNT/E) (R-HSA-5250992)	3	0	0.1	-	< 0.01	1	1
Presynaptic depolarization and calcium channel opening (R-HSA-112308)	13	0	0.45	-	< 0.01	1	1
Transmission across Electrical Synapses (R-HSA-112307)	5	0	0.17	-	< 0.01	1	1
Electric Transmission Across Gap Junctions (R-HSA-112303)	5	0	0.17	-	< 0.01	1	1
Mismatch repair (MMR) directed by MSH2:MSH3 (MutSbeta) (R-HSA-5358606)	14	1	0.48	+	2.08	0.397	1
Regulation of TLR by endogenous ligand (R-HSA-5686938)	19	0	0.65	-	< 0.01	1	1
Defective ABCA3 causes pulmonary surfactant metabolism dysfunction type 3 (SMDP3) (R-HSA-5683678)	1	0	0.03	-	< 0.01	1	1
Extension of Telomeres (R-HSA-180786)	30	1	1.03	-	0.97	1	1
Signaling by FGFR4 in disease (R-HSA-5655291)	10	0	0.34	-	< 0.01	1	1
Mitochondrial calcium ion transport (R-HSA-8949215)	23	0	0.79	-	< 0.01	1	1
Toxicity of tetanus toxin (TeNT) (R-HSA-5250982)	1	0	0.03	-	< 0.01	1	1
AMER1 mutants destabilize the destruction complex (R-HSA-4839748)	14	0	0.48	-	< 0.01	1	1
truncated APC mutants destabilize the destruction complex (R-HSA-4839744)	14	0	0.48	-	< 0.01	1	1
Mitochondrial protein import (R-HSA-1268020)	65	3	2.23	+	1.35	0.494	1
phosphorylation site mutants of CTNNB1 are not targeted to the proteasome by the destruction complex (R-HSA-4839743)	15	0	0.51	-	< 0.01	1	1
RPIA deficiency: failed conversion of R5P to RU5P (R-HSA-5659996)	1	0	0.03	-	< 0.01	1	1
Microtubule-dependent trafficking of connexons from Golgi to the plasma membrane (R-HSA-190840)	19	1	0.65	+	1.53	0.491	1
Class C/3 (Metabotropic glutamate/pheromone receptors) (R-HSA-420499)	40	0	1.37	-	< 0.01	0.644	1
Tie2 Signaling (R-HSA-210993)	17	0	0.58	-	< 0.01	1	1
Calcineurin activates NFAT (R-HSA-2025928)	9	0	0.31	-	< 0.01	1	1
Peptide hormone metabolism (R-HSA-2980736)	86	3	2.95	+	1.02	0.771	1
Toxicity of botulinum toxin type C (BoNT/C) (R-HSA-5250971)	3	0	0.1	-	< 0.01	1	1
Glycosphingolipid metabolism (R-HSA-1660662)	45	2	1.54	+	1.3	0.669	1
VEGF binds to VEGFR leading to receptor dimerization (R-HSA-195399)	8	0	0.27	-	< 0.01	1	1
Sphingolipid de novo biosynthesis (R-HSA-1660661)	42	1	1.44	-	0.69	1	1
Deregulated CDK5 triggers multiple neurodegenerative pathways in Alzheimer's disease models (R-HSA-8862803)	22	0	0.75	-	< 0.01	1	1
Signaling by Insulin receptor (R-HSA-74752)	70	3	2.4	+	1.25	0.736	1
Insulin receptor signalling cascade (R-HSA-74751)	46	1	1.58	-	0.63	1	1
AXIN mutants destabilize the destruction complex, activating WNT signaling (R-HSA-4839735)	14	0	0.48	-	< 0.01	1	1
Cell surface interactions at the vascular wall (R-HSA-202733)	198	7	6.79	+	1.03	0.844	1
Defective SLC5A1 causes congenital glucose/galactose malabsorption (GGM) (R-HSA-5656364)	1	0	0.03	-	< 0.01	1	1
RNA Polymerase III Abortive And Retractive Initiation (R-HSA-749476)	41	2	1.41	+	1.42	0.654	1
PCNA-Dependent Long Patch Base Excision Repair (R-HSA-5651801)	21	1	0.72	+	1.39	0.524	1
Cholesterol biosynthesis via lathosterol (R-HSA-6807062)	4	0	0.14	-	< 0.01	1	1
Toxicity of botulinum toxin type A (BoNT/A) (R-HSA-5250968)	4	0	0.14	-	< 0.01	1	1
Signal attenuation (R-HSA-74749)	9	0	0.31	-	< 0.01	1	1
Gap junction trafficking (R-HSA-190828)	48	2	1.65	+	1.22	0.682	1
Cytosolic iron-sulfur cluster assembly (R-HSA-2564830)	13	0	0.45	-	< 0.01	1	1
Transport of connexins along the secretory pathway (R-HSA-190827)	3	0	0.1	-	< 0.01	1	1
Chromatin organization (R-HSA-4839726)	241	7	8.26	-	0.85	0.858	1
Interleukin-17 signaling (R-HSA-448424)	71	3	2.43	+	1.23	0.738	1
Elevation of cytosolic Ca2+ levels (R-HSA-139853)	16	0	0.55	-	< 0.01	1	1
SMAD2/3 Phosphorylation Motif Mutants in Cancer (R-HSA-3304356)	5	0	0.17	-	< 0.01	1	1
Pregnenolone biosynthesis (R-HSA-196108)	12	0	0.41	-	< 0.01	1	1
Transport of Mature Transcript to Cytoplasm (R-HSA-72202)	79	3	2.71	+	1.11	0.754	1
Toxicity of botulinum toxin type B (BoNT/B) (R-HSA-5250958)	3	0	0.1	-	< 0.01	1	1
Signaling by TGF-beta Receptor Complex in Cancer (R-HSA-3304351)	7	0	0.24	-	< 0.01	1	1
Progressive trimming of alpha-1,2-linked mannose residues from Man9/8/7GlcNAc2 to produce Man5GlcNAc2 (R-HSA-964827)	3	0	0.1	-	< 0.01	1	1
Retinoid metabolism disease events (R-HSA-6809583)	1	0	0.03	-	< 0.01	1	1
MPS II - Hunter syndrome (R-HSA-2206296)	1	0	0.03	-	< 0.01	1	1
Attachment of GPI anchor to uPAR (R-HSA-162791)	7	0	0.24	-	< 0.01	1	1
MPS VII - Sly syndrome (R-HSA-2206292)	1	0	0.03	-	< 0.01	1	1
Polo-like kinase mediated events (R-HSA-156711)	16	0	0.55	-	< 0.01	1	1
MPS IIIC - Sanfilippo syndrome C (R-HSA-2206291)	1	0	0.03	-	< 0.01	1	1
MPS IV - Morquio syndrome A (R-HSA-2206290)	1	0	0.03	-	< 0.01	1	1
Regulation of thyroid hormone activity (R-HSA-350864)	3	0	0.1	-	< 0.01	1	1
Cholesterol biosynthesis via desmosterol (R-HSA-6807047)	4	0	0.14	-	< 0.01	1	1
Loss of Function of SMAD2/3 in Cancer (R-HSA-3304349)	6	0	0.21	-	< 0.01	1	1
Loss of Function of SMAD4 in Cancer (R-HSA-3304347)	3	0	0.1	-	< 0.01	1	1
Signaling by FGFR2 in disease (R-HSA-5655253)	39	1	1.34	-	0.75	1	1
Nuclear import of Rev protein (R-HSA-180746)	30	1	1.03	-	0.97	1	1
STAT6-mediated induction of chemokines (R-HSA-3249367)	3	0	0.1	-	< 0.01	1	1
Negative epigenetic regulation of rRNA expression (R-HSA-5250941)	78	1	2.67	-	0.37	0.525	1
Regulation of cortical dendrite branching (R-HSA-8985801)	4	0	0.14	-	< 0.01	1	1
MPS VI - Maroteaux-Lamy syndrome (R-HSA-2206285)	1	0	0.03	-	< 0.01	1	1
MPS IIIB - Sanfilippo syndrome B (R-HSA-2206282)	1	0	0.03	-	< 0.01	1	1
Mucopolysaccharidoses (R-HSA-2206281)	11	0	0.38	-	< 0.01	1	1
MPS IX - Natowicz syndrome (R-HSA-2206280)	1	0	0.03	-	< 0.01	1	1
Adenylate cyclase inhibitory pathway (R-HSA-170670)	14	0	0.48	-	< 0.01	1	1
Ca2+ pathway (R-HSA-4086398)	59	1	2.02	-	0.49	0.724	1
Opioid Signalling (R-HSA-111885)	81	2	2.78	-	0.72	1	1
Galactose catabolism (R-HSA-70370)	6	0	0.21	-	< 0.01	1	1
Defective GGT1 causes Glutathionuria (GLUTH) (R-HSA-9035968)	1	0	0.03	-	< 0.01	1	1
IRS activation (R-HSA-74713)	5	0	0.17	-	< 0.01	1	1
Deposition of new CENPA-containing nucleosomes at the centromere (R-HSA-606279)	54	2	1.85	+	1.08	0.709	1
Signaling by Hippo (R-HSA-2028269)	19	0	0.65	-	< 0.01	1	1
Adenylate cyclase activating pathway (R-HSA-170660)	10	0	0.34	-	< 0.01	1	1
RUNX2 regulates osteoblast differentiation (R-HSA-8940973)	23	0	0.79	-	< 0.01	1	1
rRNA processing in the mitochondrion (R-HSA-8868766)	10	0	0.34	-	< 0.01	1	1
Lipid particle organization (R-HSA-8964572)	6	0	0.21	-	< 0.01	1	1
B-WICH complex positively regulates rRNA expression (R-HSA-5250924)	59	1	2.02	-	0.49	0.724	1
Other interleukin signaling (R-HSA-449836)	26	0	0.89	-	< 0.01	1	1
Defective EXT1 causes exostoses 1, TRPS2 and CHDS (R-HSA-3656253)	14	1	0.48	+	2.08	0.397	1
Pyrimidine salvage (R-HSA-73614)	11	0	0.38	-	< 0.01	1	1
Activated NTRK3 signals through RAS (R-HSA-9034864)	6	0	0.21	-	< 0.01	1	1
Amine-derived hormones (R-HSA-209776)	18	0	0.62	-	< 0.01	1	1
Inhibition of PKR (R-HSA-169131)	1	0	0.03	-	< 0.01	1	1
DNA strand elongation (R-HSA-69190)	32	1	1.1	-	0.91	1	1
Release of Hh-Np from the secreting cell (R-HSA-5362798)	8	0	0.27	-	< 0.01	1	1
Reuptake of GABA (R-HSA-888593)	4	0	0.14	-	< 0.01	1	1
Gamma carboxylation, hypusine formation and arylsulfatase activation (R-HSA-163841)	39	2	1.34	+	1.5	0.396	1
Coenzyme A biosynthesis (R-HSA-196783)	8	0	0.27	-	< 0.01	1	1
GABA synthesis, release, reuptake and degradation (R-HSA-888590)	18	0	0.62	-	< 0.01	1	1
Synthesis of GDP-mannose (R-HSA-446205)	5	0	0.17	-	< 0.01	1	1
Defective HEXB causes GM2G2 (R-HSA-3656248)	1	0	0.03	-	< 0.01	1	1
Signaling by NTRK2 (TRKB) (R-HSA-9006115)	22	0	0.75	-	< 0.01	1	1
Defective B4GALT1 causes B4GALT1-CDG (CDG-2d) (R-HSA-3656244)	8	0	0.27	-	< 0.01	1	1
Defective ST3GAL3 causes MCT12 and EIEE15 (R-HSA-3656243)	8	0	0.27	-	< 0.01	1	1
Lagging Strand Synthesis (R-HSA-69186)	20	1	0.69	+	1.46	0.508	1
Processive synthesis on the lagging strand (R-HSA-69183)	15	1	0.51	+	1.94	0.417	1
rRNA modification in the nucleus and cytosol (R-HSA-6790901)	60	3	2.06	+	1.46	0.467	1
RNA Pol II CTD phosphorylation and interaction with CE (R-HSA-77075)	27	0	0.93	-	< 0.01	1	1
Phosphate bond hydrolysis by NUDT proteins (R-HSA-2393930)	4	0	0.14	-	< 0.01	1	1
Apoptotic cleavage of cell adhesion proteins (R-HSA-351906)	11	0	0.38	-	< 0.01	1	1
Defective EXT2 causes exostoses 2 (R-HSA-3656237)	14	1	0.48	+	2.08	0.397	1
Defective HEXA causes GM2G1 (R-HSA-3656234)	1	0	0.03	-	< 0.01	1	1
MyD88 deficiency (TLR2/4) (R-HSA-5602498)	10	0	0.34	-	< 0.01	1	1
Defective DPM2 causes DPM2-CDG (CDG-1u) (R-HSA-4719377)	1	0	0.03	-	< 0.01	1	1
Nucleotide Excision Repair (R-HSA-5696398)	110	5	3.77	+	1.33	0.436	1
Activation of gene expression by SREBF (SREBP) (R-HSA-2426168)	40	2	1.37	+	1.46	0.65	1
Diseases of glycosylation (R-HSA-3781865)	141	5	4.84	+	1.03	0.817	1
Estrogen biosynthesis (R-HSA-193144)	6	0	0.21	-	< 0.01	1	1
Protein-protein interactions at synapses (R-HSA-6794362)	87	3	2.98	+	1.01	1	1
NRIF signals cell death from the nucleus (R-HSA-205043)	16	1	0.55	+	1.82	0.436	1
Neurexins and neuroligins (R-HSA-6794361)	57	2	1.95	+	1.02	0.723	1
Orexin and neuropeptides FF and QRFP bind to their respective receptors (R-HSA-389397)	8	0	0.27	-	< 0.01	1	1
Defective CHST6 causes MCDC1 (R-HSA-3656225)	8	0	0.27	-	< 0.01	1	1
Proline catabolism (R-HSA-70688)	3	0	0.1	-	< 0.01	1	1
Glucose metabolism (R-HSA-70326)	85	2	2.91	-	0.69	1	1
Pausing and recovery of HIV elongation (R-HSA-167290)	36	0	1.23	-	< 0.01	0.633	1
ARMS-mediated activation (R-HSA-170984)	7	0	0.24	-	< 0.01	1	1
Phosphate bond hydrolysis by NTPDase proteins (R-HSA-8850843)	8	0	0.27	-	< 0.01	1	1
Reversal of alkylation damage by DNA dioxygenases (R-HSA-73943)	7	0	0.24	-	< 0.01	1	1
DNA Damage Reversal (R-HSA-73942)	8	0	0.27	-	< 0.01	1	1
Removal of the Flap Intermediate (R-HSA-69166)	14	1	0.48	+	2.08	0.397	1
GABA synthesis (R-HSA-888568)	2	0	0.07	-	< 0.01	1	1
Metabolism of folate and pterines (R-HSA-196757)	16	0	0.55	-	< 0.01	1	1
Defective DPM3 causes DPM3-CDG (CDG-1o) (R-HSA-4719360)	1	0	0.03	-	< 0.01	1	1
Citric acid cycle (TCA cycle) (R-HSA-71403)	22	1	0.75	+	1.33	0.54	1
Interleukin-38 signaling (R-HSA-9007892)	4	0	0.14	-	< 0.01	1	1
HIV elongation arrest and recovery (R-HSA-167287)	36	0	1.23	-	< 0.01	0.633	1
Acyl chain remodelling of PG (R-HSA-1482925)	18	1	0.62	+	1.62	0.473	1
Arachidonate production from DAG (R-HSA-426048)	5	0	0.17	-	< 0.01	1	1
Acyl chain remodelling of PI (R-HSA-1482922)	17	1	0.58	+	1.72	0.455	1
Interleukin-1 processing (R-HSA-448706)	7	0	0.24	-	< 0.01	1	1
Resolution of Abasic Sites (AP sites) (R-HSA-73933)	36	1	1.23	-	0.81	1	1
Abasic sugar-phosphate removal via the single-nucleotide replacement pathway (R-HSA-73930)	2	0	0.07	-	< 0.01	1	1
HS-GAG biosynthesis (R-HSA-2022928)	31	1	1.06	-	0.94	1	1
Transcription of E2F targets under negative control by DREAM complex (R-HSA-1362277)	19	0	0.65	-	< 0.01	1	1
Formation of editosomes by ADAR proteins (R-HSA-77042)	2	0	0.07	-	< 0.01	1	1
Dermatan sulfate biosynthesis (R-HSA-2022923)	11	0	0.38	-	< 0.01	1	1
Wax biosynthesis (R-HSA-8848584)	4	0	0.14	-	< 0.01	1	1
NADE modulates death signalling (R-HSA-205025)	6	0	0.21	-	< 0.01	1	1
Synthesis of Hepoxilins (HX) and Trioxilins (TrX) (R-HSA-2142696)	1	0	0.03	-	< 0.01	1	1
Cobalamin (Cbl, vitamin B12) transport and metabolism (R-HSA-196741)	21	0	0.72	-	< 0.01	1	1
Synthesis of dolichyl-phosphate-glucose (R-HSA-480985)	2	0	0.07	-	< 0.01	1	1
MET promotes cell motility (R-HSA-8875878)	40	2	1.37	+	1.46	0.65	1
Base-Excision Repair, AP Site Formation (R-HSA-73929)	8	0	0.27	-	< 0.01	1	1
Depyrimidination (R-HSA-73928)	7	0	0.24	-	< 0.01	1	1
MET interacts with TNS proteins (R-HSA-8875513)	5	0	0.17	-	< 0.01	1	1
Synthesis of glycosylphosphatidylinositol (GPI) (R-HSA-162710)	17	0	0.58	-	< 0.01	1	1
Depurination (R-HSA-73927)	2	0	0.07	-	< 0.01	1	1
Chemokine receptors bind chemokines (R-HSA-380108)	48	0	1.65	-	< 0.01	0.41	1
TICAM1,TRAF6-dependent induction of TAK1 complex (R-HSA-9014325)	16	1	0.55	+	1.82	0.436	1
The NLRP3 inflammasome (R-HSA-844456)	15	0	0.51	-	< 0.01	1	1
The NLRP1 inflammasome (R-HSA-844455)	3	0	0.1	-	< 0.01	1	1
Inhibition of Signaling by Overexpressed EGFR (R-HSA-5638303)	2	0	0.07	-	< 0.01	1	1
Circadian Clock (R-HSA-400253)	67	3	2.3	+	1.31	0.505	1
Signaling by Overexpressed Wild-Type EGFR in Cancer (R-HSA-5638302)	2	0	0.07	-	< 0.01	1	1
NFG and proNGF binds to p75NTR (R-HSA-205017)	3	0	0.1	-	< 0.01	1	1
Establishment of Sister Chromatid Cohesion (R-HSA-2468052)	11	0	0.38	-	< 0.01	1	1
Synthesis of 5-eicosatetraenoic acids (R-HSA-2142688)	9	0	0.31	-	< 0.01	1	1
MET activates PI3K/AKT signaling (R-HSA-8851907)	5	0	0.17	-	< 0.01	1	1
Hydroxycarboxylic acid-binding receptors (R-HSA-3296197)	3	0	0.1	-	< 0.01	1	1
Zinc efflux and compartmentalization by the SLC30 family (R-HSA-435368)	7	0	0.24	-	< 0.01	1	1
Proton-coupled neutral amino acid transporters (R-HSA-428559)	2	0	0.07	-	< 0.01	1	1
DNA Damage/Telomere Stress Induced Senescence (R-HSA-2559586)	61	2	2.09	-	0.96	1	1
Oncogene Induced Senescence (R-HSA-2559585)	33	1	1.13	-	0.88	1	1
Formation of Senescence-Associated Heterochromatin Foci (SAHF) (R-HSA-2559584)	16	0	0.55	-	< 0.01	1	1
Cellular Senescence (R-HSA-2559583)	162	6	5.56	+	1.08	0.827	1
Senescence-Associated Secretory Phenotype (SASP) (R-HSA-2559582)	79	2	2.71	-	0.74	1	1
Oxidative Stress Induced Senescence (R-HSA-2559580)	92	3	3.15	-	0.95	1	1
Latent infection of Homo sapiens with Mycobacterium tuberculosis (R-HSA-1222352)	1	0	0.03	-	< 0.01	1	1
Defective DHDDS causes retinitis pigmentosa 59 (R-HSA-4755609)	1	0	0.03	-	< 0.01	1	1
O-glycosylation of TSR domain-containing proteins (R-HSA-5173214)	39	1	1.34	-	0.75	1	1
Crosslinking of collagen fibrils (R-HSA-2243919)	18	0	0.62	-	< 0.01	1	1
Pyrophosphate hydrolysis (R-HSA-71737)	2	0	0.07	-	< 0.01	1	1
Zinc transporters (R-HSA-435354)	17	0	0.58	-	< 0.01	1	1
Synthesis of epoxy (EET) and dihydroxyeicosatrienoic acids (DHET) (R-HSA-2142670)	8	0	0.27	-	< 0.01	1	1
Pyrimidine biosynthesis (R-HSA-500753)	3	0	0.1	-	< 0.01	1	1
Epigenetic regulation of gene expression (R-HSA-212165)	116	4	3.98	+	1.01	1	1
MyD88-independent TLR4 cascade (R-HSA-166166)	97	5	3.33	+	1.5	0.394	1
Defective AVP causes neurohypophyseal diabetes insipidus (NDI) (R-HSA-9036092)	2	0	0.07	-	< 0.01	1	1
PTK6 promotes HIF1A stabilization (R-HSA-8857538)	6	0	0.21	-	< 0.01	1	1
Thrombin signalling through proteinase activated receptors (PARs) (R-HSA-456926)	31	1	1.06	-	0.94	1	1
Inactivation of CDC42 and RAC1 (R-HSA-428543)	8	0	0.27	-	< 0.01	1	1
Defective B3GAT3 causes JDSSDHD (R-HSA-3560801)	20	1	0.69	+	1.46	0.508	1
Regulation of commissural axon pathfinding by SLIT and ROBO (R-HSA-428542)	9	0	0.31	-	< 0.01	1	1
Activation of RAC1 (R-HSA-428540)	13	1	0.45	+	2.24	0.376	1
NEP/NS2 Interacts with the Cellular Export Machinery (R-HSA-168333)	28	0	0.96	-	< 0.01	1	1
Viral RNP Complexes in the Host Cell Nucleus (R-HSA-168330)	1	0	0.03	-	< 0.01	1	1
Tat-mediated elongation of the HIV-1 transcript (R-HSA-167246)	46	0	1.58	-	< 0.01	0.407	1
Glycogen storage disease type Ib (SLC37A4) (R-HSA-3229133)	1	0	0.03	-	< 0.01	1	1
Tat-mediated HIV elongation arrest and recovery (R-HSA-167243)	34	0	1.17	-	< 0.01	0.629	1
Myogenesis (R-HSA-525793)	28	1	0.96	+	1.04	0.624	1
Abortive elongation of HIV-1 transcript in the absence of Tat (R-HSA-167242)	23	0	0.79	-	< 0.01	1	1
TGFBR1 LBD Mutants in Cancer (R-HSA-3656535)	4	0	0.14	-	< 0.01	1	1
Degradation of cysteine and homocysteine (R-HSA-1614558)	14	0	0.48	-	< 0.01	1	1
Loss of Function of TGFBR1 in Cancer (R-HSA-3656534)	6	0	0.21	-	< 0.01	1	1
TGFBR1 KD Mutants in Cancer (R-HSA-3656532)	6	0	0.21	-	< 0.01	1	1
Ovarian tumor domain proteases (R-HSA-5689896)	38	2	1.3	+	1.53	0.384	1
G2/M DNA replication checkpoint (R-HSA-69478)	5	0	0.17	-	< 0.01	1	1
Competing endogenous RNAs (ceRNAs) regulate PTEN translation (R-HSA-8948700)	8	0	0.27	-	< 0.01	1	1
APC/C:Cdc20 mediated degradation of Cyclin B (R-HSA-174048)	23	1	0.79	+	1.27	0.555	1
Postsynaptic nicotinic acetylcholine receptors (R-HSA-622327)	14	0	0.48	-	< 0.01	1	1
Cholesterol biosynthesis (R-HSA-191273)	24	1	0.82	+	1.22	0.57	1
G2/M DNA damage checkpoint (R-HSA-69473)	78	2	2.67	-	0.75	1	1
Presynaptic nicotinic acetylcholine receptors (R-HSA-622323)	12	0	0.41	-	< 0.01	1	1
Viral Messenger RNA Synthesis (R-HSA-168325)	40	0	1.37	-	< 0.01	0.644	1
TWIK-related alkaline pH activated K+ channel (TALK) (R-HSA-1299361)	2	0	0.07	-	< 0.01	1	1
Pausing and recovery of Tat-mediated HIV elongation (R-HSA-167238)	34	0	1.17	-	< 0.01	0.629	1
Factors involved in megakaryocyte development and platelet production (R-HSA-983231)	157	7	5.38	+	1.3	0.505	1
SUMOylation of DNA methylation proteins (R-HSA-4655427)	15	1	0.51	+	1.94	0.417	1
Leading Strand Synthesis (R-HSA-69109)	14	0	0.48	-	< 0.01	1	1
TNFs bind their physiological receptors (R-HSA-5669034)	29	0	0.99	-	< 0.01	1	1
Nucleosome assembly (R-HSA-774815)	54	2	1.85	+	1.08	0.709	1
RUNX1 regulates genes involved in megakaryocyte differentiation and platelet function (R-HSA-8936459)	66	1	2.26	-	0.44	0.728	1
Butyrate Response Factor 1 (BRF1) binds and destabilizes mRNA (R-HSA-450385)	17	1	0.58	+	1.72	0.455	1
Inflammasomes (R-HSA-622312)	20	0	0.69	-	< 0.01	1	1
MTF1 activates gene expression (R-HSA-5660489)	3	0	0.1	-	< 0.01	1	1
Beta oxidation of butanoyl-CoA to acetyl-CoA (R-HSA-77352)	5	0	0.17	-	< 0.01	1	1
Rev-mediated nuclear export of HIV RNA (R-HSA-165054)	31	0	1.06	-	< 0.01	0.626	1
Beta oxidation of hexanoyl-CoA to butanoyl-CoA (R-HSA-77350)	5	0	0.17	-	< 0.01	1	1
cGMP effects (R-HSA-418457)	17	0	0.58	-	< 0.01	1	1
Digestion and absorption (R-HSA-8963743)	25	1	0.86	+	1.17	0.584	1
Josephin domain DUBs (R-HSA-5689877)	12	1	0.41	+	2.43	0.355	1
Synthesis of CL (R-HSA-1483076)	1	0	0.03	-	< 0.01	1	1
Glycosaminoglycan metabolism (R-HSA-1630316)	123	2	4.22	-	0.47	0.447	1
HATs acetylate histones (R-HSA-3214847)	108	2	3.7	-	0.54	0.59	1
Fructose biosynthesis (R-HSA-5652227)	2	0	0.07	-	< 0.01	1	1
Regulation of lipid metabolism by Peroxisome proliferator-activated receptor alpha (PPARalpha) (R-HSA-400206)	115	2	3.94	-	0.51	0.598	1
Interferon alpha/beta signaling (R-HSA-909733)	67	1	2.3	-	0.44	0.729	1
UNC93B1 deficiency - HSE (R-HSA-5602415)	2	0	0.07	-	< 0.01	1	1
HDMs demethylate histones (R-HSA-3214842)	27	0	0.93	-	< 0.01	1	1
PKMTs methylate histone lysines (R-HSA-3214841)	47	2	1.61	+	1.24	0.678	1
Transport of organic anions (R-HSA-879518)	11	0	0.38	-	< 0.01	1	1
TLR3 deficiency - HSE (R-HSA-5602410)	1	0	0.03	-	< 0.01	1	1
Defective ALG6 causes ALG6-CDG (CDG-1c) (R-HSA-4724289)	1	0	0.03	-	< 0.01	1	1
TWIK-related spinal cord K+ channel (TRESK) (R-HSA-1299344)	1	0	0.03	-	< 0.01	1	1
GRB2 events in EGFR signaling (R-HSA-179812)	6	0	0.21	-	< 0.01	1	1
Signalling to p38 via RIT and RIN (R-HSA-187706)	5	0	0.17	-	< 0.01	1	1
Sodium-coupled sulphate, di- and tri-carboxylate transporters (R-HSA-433137)	5	0	0.17	-	< 0.01	1	1
Inactivation of APC/C via direct inhibition of the APC/C complex (R-HSA-141430)	20	0	0.69	-	< 0.01	1	1
Complex I biogenesis (R-HSA-6799198)	55	3	1.89	+	1.59	0.443	1
Metabolism of ingested MeSeO2H into MeSeH (R-HSA-5263617)	1	0	0.03	-	< 0.01	1	1
NoRC negatively regulates rRNA expression (R-HSA-427413)	75	1	2.57	-	0.39	0.522	1
Voltage gated Potassium channels (R-HSA-1296072)	43	1	1.47	-	0.68	1	1
Passive transport by Aquaporins (R-HSA-432047)	13	0	0.45	-	< 0.01	1	1
Potassium Channels (R-HSA-1296071)	99	3	3.39	-	0.88	1	1
Apoptosis induced DNA fragmentation (R-HSA-140342)	13	1	0.45	+	2.24	0.376	1
Signaling by FGFR4 (R-HSA-5654743)	36	2	1.23	+	1.62	0.361	1
Vasopressin regulates renal water homeostasis via Aquaporins (R-HSA-432040)	43	1	1.47	-	0.68	1	1
Formation of HIV-1 elongation complex containing HIV-1 Tat (R-HSA-167200)	46	0	1.58	-	< 0.01	0.407	1
Glyoxylate metabolism and glycine degradation (R-HSA-389661)	31	1	1.06	-	0.94	1	1
Sulfide oxidation to sulfate (R-HSA-1614517)	6	0	0.21	-	< 0.01	1	1
Prostanoid ligand receptors (R-HSA-391908)	9	0	0.31	-	< 0.01	1	1
Leukotriene receptors (R-HSA-391906)	5	0	0.17	-	< 0.01	1	1
Diseases associated with O-glycosylation of proteins (R-HSA-3906995)	69	1	2.37	-	0.42	0.732	1
Eicosanoid ligand-binding receptors (R-HSA-391903)	15	0	0.51	-	< 0.01	1	1
Glutamate binding, activation of AMPA receptors and synaptic plasticity (R-HSA-399721)	27	0	0.93	-	< 0.01	1	1
Transport and synthesis of PAPS (R-HSA-174362)	6	0	0.21	-	< 0.01	1	1
Potassium transport channels (R-HSA-1296067)	3	0	0.1	-	< 0.01	1	1
Nucleotide-binding domain, leucine rich repeat containing receptor (NLR) signaling pathways (R-HSA-168643)	54	2	1.85	+	1.08	0.709	1
Signaling by FGFR1 (R-HSA-5654736)	42	2	1.44	+	1.39	0.658	1
HCN channels (R-HSA-1296061)	4	0	0.14	-	< 0.01	1	1
Defects in vitamin and cofactor metabolism (R-HSA-3296482)	22	0	0.75	-	< 0.01	1	1
G-protein activation (R-HSA-202040)	28	1	0.96	+	1.04	0.624	1
Digestion (R-HSA-8935690)	21	1	0.72	+	1.39	0.524	1
Cohesin Loading onto Chromatin (R-HSA-2470946)	10	0	0.34	-	< 0.01	1	1
Transport of glycerol from adipocytes to the liver by Aquaporins (R-HSA-432030)	2	0	0.07	-	< 0.01	1	1
Aquaporin-mediated transport (R-HSA-445717)	52	1	1.78	-	0.56	1	1
Trafficking of AMPA receptors (R-HSA-399719)	27	0	0.93	-	< 0.01	1	1
HDACs deacetylate histones (R-HSA-3214815)	60	3	2.06	+	1.46	0.467	1
Defensins (R-HSA-1461973)	46	0	1.58	-	< 0.01	0.407	1
Rho GTPase cycle (R-HSA-194840)	140	3	4.8	-	0.62	0.636	1
Activation of AMPA receptors (R-HSA-399710)	4	0	0.14	-	< 0.01	1	1
NOD1/2 Signaling Pathway (R-HSA-168638)	35	2	1.2	+	1.67	0.348	1
Regulation of IFNG signaling (R-HSA-877312)	12	0	0.41	-	< 0.01	1	1
G protein gated Potassium channels (R-HSA-1296059)	25	1	0.86	+	1.17	0.584	1
TWIK-releated acid-sensitive K+ channel (TASK) (R-HSA-1299316)	2	0	0.07	-	< 0.01	1	1
Beta oxidation of lauroyl-CoA to decanoyl-CoA-CoA (R-HSA-77310)	5	0	0.17	-	< 0.01	1	1
Classical Kir channels (R-HSA-1296053)	4	0	0.14	-	< 0.01	1	1
Ca2+ activated K+ channels (R-HSA-1296052)	9	0	0.31	-	< 0.01	1	1
Defective ABCD1 causes adrenoleukodystrophy (ALD) (R-HSA-5684045)	1	0	0.03	-	< 0.01	1	1
PI-3K cascade:FGFR4 (R-HSA-5654720)	17	1	0.58	+	1.72	0.455	1
ERBB2 Regulates Cell Motility (R-HSA-6785631)	13	1	0.45	+	2.24	0.376	1
Regulation of RUNX1 Expression and Activity (R-HSA-8934593)	17	0	0.58	-	< 0.01	1	1
Hyaluronan uptake and degradation (R-HSA-2160916)	12	0	0.41	-	< 0.01	1	1
Inhibition of the proteolytic activity of APC/C required for the onset of anaphase by mitotic spindle checkpoint components (R-HSA-141405)	20	0	0.69	-	< 0.01	1	1
Synaptic adhesion-like molecules (R-HSA-8849932)	21	1	0.72	+	1.39	0.524	1
NOTCH3 Intracellular Domain Regulates Transcription (R-HSA-9013508)	24	0	0.82	-	< 0.01	1	1
NOTCH3 Activation and Transmission of Signal to the Nucleus (R-HSA-9013507)	25	1	0.86	+	1.17	0.584	1
Beta oxidation of palmitoyl-CoA to myristoyl-CoA (R-HSA-77305)	3	0	0.1	-	< 0.01	1	1
Tandem of pore domain in a weak inwardly rectifying K+ channels (TWIK) (R-HSA-1299308)	3	0	0.1	-	< 0.01	1	1
Interferon gamma signaling (R-HSA-877300)	91	2	3.12	-	0.64	0.772	1
CDC6 association with the ORC:origin complex (R-HSA-68689)	11	0	0.38	-	< 0.01	1	1
Defects in cobalamin (B12) metabolism (R-HSA-3296469)	14	0	0.48	-	< 0.01	1	1
SHC-mediated cascade:FGFR4 (R-HSA-5654719)	16	1	0.55	+	1.82	0.436	1
Downstream signaling of activated FGFR4 (R-HSA-5654716)	23	1	0.79	+	1.27	0.555	1
Activation of G protein gated Potassium channels (R-HSA-1296041)	25	1	0.86	+	1.17	0.584	1
FRS-mediated FGFR4 signaling (R-HSA-5654712)	19	1	0.65	+	1.53	0.491	1
PI-3K cascade:FGFR3 (R-HSA-5654710)	13	1	0.45	+	2.24	0.376	1
Degradation of GABA (R-HSA-916853)	2	0	0.07	-	< 0.01	1	1
SHC-related events triggered by IGF1R (R-HSA-2428933)	7	0	0.24	-	< 0.01	1	1
Beta defensins (R-HSA-1461957)	37	0	1.27	-	< 0.01	0.635	1
tRNA processing in the nucleus (R-HSA-6784531)	53	1	1.82	-	0.55	1	1
Erythrocytes take up oxygen and release carbon dioxide (R-HSA-1247673)	8	0	0.27	-	< 0.01	1	1
Sodium/Calcium exchangers (R-HSA-425561)	11	0	0.38	-	< 0.01	1	1
JNK (c-Jun kinases) phosphorylation and activation mediated by activated human TAK1 (R-HSA-450321)	22	1	0.75	+	1.33	0.54	1
Synthesis, secretion, and inactivation of Glucose-dependent Insulinotropic Polypeptide (GIP) (R-HSA-400511)	13	0	0.45	-	< 0.01	1	1
Signaling by WNT in cancer (R-HSA-4791275)	34	0	1.17	-	< 0.01	0.629	1
Downstream signaling of activated FGFR3 (R-HSA-5654708)	19	1	0.65	+	1.53	0.491	1
Retinoid metabolism and transport (R-HSA-975634)	44	2	1.51	+	1.33	0.665	1
FRS-mediated FGFR3 signaling (R-HSA-5654706)	15	1	0.51	+	1.94	0.417	1
IRS-related events triggered by IGF1R (R-HSA-2428928)	44	1	1.51	-	0.66	1	1
FRS-mediated FGFR2 signaling (R-HSA-5654700)	20	1	0.69	+	1.46	0.508	1
IGF1R signaling cascade (R-HSA-2428924)	44	1	1.51	-	0.66	1	1
Incretin synthesis, secretion, and inactivation (R-HSA-400508)	23	0	0.79	-	< 0.01	1	1
RHO GTPases Activate NADPH Oxidases (R-HSA-5668599)	13	0	0.45	-	< 0.01	1	1
Formation of the active cofactor, UDP-glucuronate (R-HSA-173599)	3	0	0.1	-	< 0.01	1	1
CS/DS degradation (R-HSA-2024101)	14	0	0.48	-	< 0.01	1	1
Biosynthesis of DPAn-3-derived maresins (R-HSA-9026290)	2	0	0.07	-	< 0.01	1	1
Ficolins bind to repetitive carbohydrate structures on the target cell surface (R-HSA-2855086)	4	0	0.14	-	< 0.01	1	1
Activation, myristolyation of BID and translocation to mitochondria (R-HSA-75108)	4	0	0.14	-	< 0.01	1	1
Fatty acyl-CoA biosynthesis (R-HSA-75105)	37	1	1.27	-	0.79	1	1
Activation of HOX genes during differentiation (R-HSA-5619507)	91	1	3.12	-	0.32	0.376	1
RUNX3 regulates WNT signaling (R-HSA-8951430)	8	0	0.27	-	< 0.01	1	1
Regulation of KIT signaling (R-HSA-1433559)	13	1	0.45	+	2.24	0.376	1
C6 deamination of adenosine (R-HSA-75102)	2	0	0.07	-	< 0.01	1	1
Interleukin-10 signaling (R-HSA-6783783)	45	1	1.54	-	0.65	1	1
Biosynthesis of DPAn-3-derived protectins and resolvins (R-HSA-9026286)	2	0	0.07	-	< 0.01	1	1
Deactivation of the beta-catenin transactivating complex (R-HSA-3769402)	42	2	1.44	+	1.39	0.658	1
TP53 Regulates Transcription of Cell Cycle Genes (R-HSA-6791312)	49	2	1.68	+	1.19	0.687	1
TP53 Regulates Transcription of Death Receptors and Ligands (R-HSA-6803211)	12	0	0.41	-	< 0.01	1	1
Mismatch repair (MMR) directed by MSH2:MSH6 (MutSalpha) (R-HSA-5358565)	14	1	0.48	+	2.08	0.397	1
Defective MPI causes MPI-CDG (CDG-1b) (R-HSA-4043916)	1	0	0.03	-	< 0.01	1	1
Signaling by EGFRvIII in Cancer (R-HSA-5637812)	14	1	0.48	+	2.08	0.397	1
Constitutive Signaling by EGFRvIII (R-HSA-5637810)	14	1	0.48	+	2.08	0.397	1
Defective PMM2 causes PMM2-CDG (CDG-1a) (R-HSA-4043911)	1	0	0.03	-	< 0.01	1	1
Formation of tubulin folding intermediates by CCT/TriC (R-HSA-389960)	25	1	0.86	+	1.17	0.584	1
Signaling by EGFR (R-HSA-177929)	42	2	1.44	+	1.39	0.658	1
DARPP-32 events (R-HSA-180024)	24	1	0.82	+	1.22	0.57	1
Interaction between PHLDA1 and AURKA (R-HSA-8854521)	2	0	0.07	-	< 0.01	1	1
Calcitonin-like ligand receptors (R-HSA-419812)	10	0	0.34	-	< 0.01	1	1
p75 NTR receptor-mediated signalling (R-HSA-193704)	98	2	3.36	-	0.6	0.776	1
TP53 Regulates Transcription of Caspase Activators and Caspases (R-HSA-6803207)	12	0	0.41	-	< 0.01	1	1
TP53 regulates transcription of several additional cell death genes whose specific roles in p53-dependent apoptosis remain uncertain (R-HSA-6803205)	14	1	0.48	+	2.08	0.397	1
TP53 Regulates Transcription of Genes Involved in Cytochrome C Release (R-HSA-6803204)	19	0	0.65	-	< 0.01	1	1
Sema4D mediated inhibition of cell attachment and migration (R-HSA-416550)	8	0	0.27	-	< 0.01	1	1
Molybdenum cofactor biosynthesis (R-HSA-947581)	4	0	0.14	-	< 0.01	1	1
Diseases associated with surfactant metabolism (R-HSA-5687613)	12	0	0.41	-	< 0.01	1	1
Abnormal conversion of 2-oxoglutarate to 2-hydroxyglutarate (R-HSA-2978092)	1	0	0.03	-	< 0.01	1	1
mRNA 3'-end processing (R-HSA-72187)	57	3	1.95	+	1.53	0.452	1
Glucagon-type ligand receptors (R-HSA-420092)	33	1	1.13	-	0.88	1	1
SMAD2/3 MH2 Domain Mutants in Cancer (R-HSA-3315487)	6	0	0.21	-	< 0.01	1	1
Activation of NMDA receptor and postsynaptic events (R-HSA-442755)	39	0	1.34	-	< 0.01	0.641	1
AURKA Activation by TPX2 (R-HSA-8854518)	71	3	2.43	+	1.23	0.738	1
PD-1 signaling (R-HSA-389948)	26	0	0.89	-	< 0.01	1	1
tRNA modification in the nucleus and cytosol (R-HSA-6782315)	42	2	1.44	+	1.39	0.658	1
CDO in myogenesis (R-HSA-375170)	28	1	0.96	+	1.04	0.624	1
Retrograde transport at the Trans-Golgi-Network (R-HSA-6811440)	49	2	1.68	+	1.19	0.687	1
Defective NEU1 causes sialidosis (R-HSA-4341670)	1	0	0.03	-	< 0.01	1	1
Repression of WNT target genes (R-HSA-4641265)	12	0	0.41	-	< 0.01	1	1
Regulation of FZD by ubiquitination (R-HSA-4641263)	21	1	0.72	+	1.39	0.524	1
Disassembly of the destruction complex and recruitment of AXIN to the membrane (R-HSA-4641262)	31	0	1.06	-	< 0.01	0.626	1
Activation of CaMK IV (R-HSA-442745)	2	0	0.07	-	< 0.01	1	1
CREB phosphorylation through the activation of Ras (R-HSA-442742)	27	0	0.93	-	< 0.01	1	1
Metabolism of steroid hormones (R-HSA-196071)	34	0	1.17	-	< 0.01	0.629	1
Defective RFT1 causes RFT1-CDG (CDG-1n) (R-HSA-4570571)	1	0	0.03	-	< 0.01	1	1
DDX58/IFIH1-mediated induction of interferon-alpha/beta (R-HSA-168928)	77	4	2.64	+	1.51	0.346	1
TICAM1, RIP1-mediated IKK complex recruitment (R-HSA-168927)	19	1	0.65	+	1.53	0.491	1
RUNX2 regulates genes involved in differentiation of myeloid cells (R-HSA-8941333)	3	0	0.1	-	< 0.01	1	1
Tandem pore domain potassium channels (R-HSA-1296346)	12	0	0.41	-	< 0.01	1	1
Interconversion of polyamines (R-HSA-351200)	2	0	0.07	-	< 0.01	1	1
Intra-Golgi traffic (R-HSA-6811438)	43	1	1.47	-	0.68	1	1
NCAM signaling for neurite out-growth (R-HSA-375165)	60	3	2.06	+	1.46	0.467	1
Fibronectin matrix formation (R-HSA-1566977)	6	0	0.21	-	< 0.01	1	1
Interferon Signaling (R-HSA-913531)	193	8	6.62	+	1.21	0.55	1
Meiotic recombination (R-HSA-912446)	56	1	1.92	-	0.52	1	1
Receptor-type tyrosine-protein phosphatases (R-HSA-388844)	19	0	0.65	-	< 0.01	1	1
Adenosine P1 receptors (R-HSA-417973)	4	0	0.14	-	< 0.01	1	1
MAPK3 (ERK1) activation (R-HSA-110056)	9	0	0.31	-	< 0.01	1	1
eNOS activation and regulation (R-HSA-203765)	15	1	0.51	+	1.94	0.417	1
RUNX2 regulates bone development (R-HSA-8941326)	30	0	1.03	-	< 0.01	0.626	1
Assembly of the ORC complex at the origin of replication (R-HSA-68616)	6	0	0.21	-	< 0.01	1	1
Defective SLC6A3 causes Parkinsonism-dystonia infantile (PKDYS) (R-HSA-5660724)	1	0	0.03	-	< 0.01	1	1
Toll Like Receptor 2 (TLR2) Cascade (R-HSA-181438)	97	3	3.33	-	0.9	1	1
RUNX1 regulates expression of components of tight junctions (R-HSA-8935964)	5	0	0.17	-	< 0.01	1	1
Adrenaline signalling through Alpha-2 adrenergic receptor (R-HSA-392023)	3	0	0.1	-	< 0.01	1	1
SUMO is proteolytically processed (R-HSA-3065679)	6	0	0.21	-	< 0.01	1	1
ERKs are inactivated (R-HSA-202670)	13	0	0.45	-	< 0.01	1	1
SUMO is conjugated to E1 (UBA2:SAE1) (R-HSA-3065676)	5	0	0.17	-	< 0.01	1	1
Acetylcholine binding and downstream events (R-HSA-181431)	14	0	0.48	-	< 0.01	1	1
BMAL1:CLOCK,NPAS2 activates circadian gene expression (R-HSA-1368108)	27	0	0.93	-	< 0.01	1	1
Norepinephrine Neurotransmitter Release Cycle (R-HSA-181430)	17	1	0.58	+	1.72	0.455	1
IRF3-mediated induction of type I IFN (R-HSA-3270619)	13	1	0.45	+	2.24	0.376	1
CREB phosphorylation through the activation of CaMKII (R-HSA-442729)	15	0	0.51	-	< 0.01	1	1
Defective SLC5A7 causes distal hereditary motor neuronopathy 7A (HMN7A) (R-HSA-5658471)	1	0	0.03	-	< 0.01	1	1
CREB phosphorylation through the activation of Adenylate Cyclase (R-HSA-442720)	7	0	0.24	-	< 0.01	1	1
NOSIP mediated eNOS trafficking (R-HSA-203754)	2	0	0.07	-	< 0.01	1	1
Synthesis of Dolichyl-phosphate (R-HSA-446199)	6	0	0.21	-	< 0.01	1	1
Lysine catabolism (R-HSA-71064)	12	0	0.41	-	< 0.01	1	1
Organic anion transport (R-HSA-561048)	5	0	0.17	-	< 0.01	1	1
Serotonin Neurotransmitter Release Cycle (R-HSA-181429)	17	0	0.58	-	< 0.01	1	1
Activation of the pre-replicative complex (R-HSA-68962)	33	1	1.13	-	0.88	1	1
Spry regulation of FGF signaling (R-HSA-1295596)	14	1	0.48	+	2.08	0.397	1
Activated PKN1 stimulates transcription of AR (androgen receptor) regulated genes KLK2 and KLK3 (R-HSA-5625886)	36	0	1.23	-	< 0.01	0.633	1
P2Y receptors (R-HSA-417957)	12	0	0.41	-	< 0.01	1	1
TNFR1-induced proapoptotic signaling (R-HSA-5357786)	13	1	0.45	+	2.24	0.376	1
SHC1 events in EGFR signaling (R-HSA-180336)	7	0	0.24	-	< 0.01	1	1
CREB phosphorylation through the activation of CaMKK (R-HSA-442717)	4	0	0.14	-	< 0.01	1	1
GP1b-IX-V activation signalling (R-HSA-430116)	11	0	0.38	-	< 0.01	1	1
CYP2E1 reactions (R-HSA-211999)	11	0	0.38	-	< 0.01	1	1
Sterols are 12-hydroxylated by CYP8B1 (R-HSA-211994)	2	0	0.07	-	< 0.01	1	1
Mismatch Repair (R-HSA-5358508)	15	1	0.51	+	1.94	0.417	1
Antagonism of Activin by Follistatin (R-HSA-2473224)	4	0	0.14	-	< 0.01	1	1
Ligand-receptor interactions (R-HSA-5632681)	8	0	0.27	-	< 0.01	1	1
DNA replication initiation (R-HSA-68952)	8	0	0.27	-	< 0.01	1	1
Elastic fibre formation (R-HSA-1566948)	45	0	1.54	-	< 0.01	0.406	1
EGFR interacts with phospholipase C-gamma (R-HSA-212718)	3	0	0.1	-	< 0.01	1	1
[truncated: 197 more rows]
